# Supplementary material for: Revisiting Ehrlichia ruminantium Replication Cycle Using Proteomics: The Host and the Bacterium Perspectives
Source: Microorganisms. 2021 May 26;9(6):1144. doi: 10.3390/microorganisms9061144 (PMC8229282; doi:10.3390/microorganisms9061144)
Supplement: Supplementary file 1 [file microorganisms-09-01144-s001.zip]

Archive with 9 entries (8 files):
- supplemental data 22may2021/
- supplemental data 22may2021/Figure S1.png
- supplemental data 22may2021/Figure S2_final_27april2021.tif
- supplemental data 22may2021/Table S1_DIGE results_final.xlsx
- supplemental data 22may2021/Table S2_LC results_final.xlsx
- supplemental data 22may2021/Table S3_biotin enrich results_final.xlsx
- supplemental data 22may2021/Table S4_Prots_to_Cytoscape.xlsx
- supplemental data 22may2021/Table S5_string GO terms and reactome_final.xlsx
- supplemental data 22may2021/Table S6_ER proteins_final.xlsx
