# Supplementary material for: Revisiting Ehrlichia ruminantium Replication Cycle Using Proteomics: The Host and the Bacterium Perspectives
Source: Microorganisms. 2021 May 26;9(6):1144. doi: 10.3390/microorganisms9061144 (PMC8229282; doi:10.3390/microorganisms9061144)
Supplement: Supplementary file 1 [file microorganisms-09-01144-s001.zip › supplemental data 22may2021/Table S1_DIGE results_final.xlsx]

## Sheet: all scores_fold_pvalue
	spot nb	Best Protein Accession	entry	gene names	Best Protein Description	Best Protein Score	Coverage (%)	#Peptides (a)	#Peptides MS/MS (b)	Best Protein Mass	24 hpi	48hpi	72hpi	24-48-72 hpi infected/24-48-72 phi non-infected (only fold ≥ 1.2)	T-test (only values ≤ 0.05)	Biological processes	Localisation
1	656	ACON_BOVIN	P20004	ACO2	Aconitate hydratase, mitochondrial OS=Bos taurus OX=9913 GN=ACO2 PE=1 SV=4	385	24	24	5	85306	1.05	-1.32	-1.68	-1.27	0.023	citrate metabolic process; tricarboxylic acid cycle; Carbohydrate metabolism	Mitochondrion
2	651	ACON_BOVIN	P20004	ACO2	Aconitate hydratase, mitochondrial OS=Bos taurus OX=9913 GN=ACO2 PE=1 SV=4	195	22	17	3	85306	1.07	-1.25	-1.86	-1.28	0.019	citrate metabolic process; tricarboxylic acid cycle; Carbohydrate metabolism	Mitochondrion
3	858	F1MRD0_BOVIN	F1MRD0	ACTB	Actin, cytoplasmic 1 OS=Bos taurus OX=9913 GN=ACTB PE=3 SV=2	112	7	4	2	41825	2.26	2.24	2.65	2.43	2.3e-05	ATP-dependent chromatin remodeling; platelet aggregation; retina homeostasis; substantia nigra development	blood microparticle; cortical cytoskeleton; cytoplasmic ribonucleoprotein granule; cytoskeleton; cytosol; dense body; extracellular exosome; focal adhesion; MLL5-L complex; myelin sheath; NuA4 histone acetyltransferase; nuclear chromatin; plasma membrane, etc
4	1434	F1MRD0_BOVIN	F1MRD0	ACTB	Actin, cytoplasmic 1 OS=Bos taurus OX=9913 GN=ACTB PE=3 SV=2	263	30	14	4		1.28	1.57	1.61	1.45	0.0032	ATP-dependent chromatin remodeling; platelet aggregation; retina homeostasis; substantia nigra development	blood microparticle; cortical cytoskeleton; cytoplasmic ribonucleoprotein granule; cytoskeleton; cytosol; dense body; extracellular exosome; focal adhesion; MLL5-L complex; myelin sheath; NuA4 histone acetyltransferase; nuclear chromatin; plasma membrane, etc
5	1536	F1MRD0_BOVIN	F1MRD0	ACTB	Actin, cytoplasmic 1 OS=Bos taurus OX=9913 GN=ACTB PE=3 SV=2	112	19	7	2		1.39	1.47	1.4	1.42	5.7e-09	ATP-dependent chromatin remodeling; platelet aggregation; retina homeostasis; substantia nigra development	blood microparticle; cortical cytoskeleton; cytoplasmic ribonucleoprotein granule; cytoskeleton; cytosol; dense body; extracellular exosome; focal adhesion; MLL5-L complex; myelin sheath; NuA4 histone acetyltransferase; nuclear chromatin; plasma membrane, etc
6	1522	F1MRD0_BOVIN	F1MRD0	ACTB	Actin, cytoplasmic 1 OS=Bos taurus OX=9913 GN=ACTB PE=3 SV=2	67	7	4	2		1.41	1.43	1.3	1.38	4.9e-08	ATP-dependent chromatin remodeling; platelet aggregation; retina homeostasis; substantia nigra development	blood microparticle; cortical cytoskeleton; cytoplasmic ribonucleoprotein granule; cytoskeleton; cytosol; dense body; extracellular exosome; focal adhesion; MLL5-L complex; myelin sheath; NuA4 histone acetyltransferase; nuclear chromatin; plasma membrane, etc
7	681	F1MRD0_BOVIN	F1MRD0	ACTB	Actin, cytoplasmic 1 OS=Bos taurus OX=9913 GN=ACTB PE=3 SV=2	94	14	7	2	41825	1.42	1.41	1.31	1.35	7.6e-05	ATP-dependent chromatin remodeling; platelet aggregation; retina homeostasis; substantia nigra development	blood microparticle; cortical cytoskeleton; cytoplasmic ribonucleoprotein granule; cytoskeleton; cytosol; dense body; extracellular exosome; focal adhesion; MLL5-L complex; myelin sheath; NuA4 histone acetyltransferase; nuclear chromatin; plasma membrane, etc
8	1619	F1MRD0_BOVIN	F1MRD0	ACTB	Actin, cytoplasmic 1 OS=Bos taurus OX=9913 GN=ACTB PE=3 SV=2	135	18	9	2		1.31	1.38	1.35	1.35	0.0001	ATP-dependent chromatin remodeling; platelet aggregation; retina homeostasis; substantia nigra development	blood microparticle; cortical cytoskeleton; cytoplasmic ribonucleoprotein granule; cytoskeleton; cytosol; dense body; extracellular exosome; focal adhesion; MLL5-L complex; myelin sheath; NuA4 histone acetyltransferase; nuclear chromatin; plasma membrane, etc
9	1520	F1MRD0_BOVIN	F1MRD0	ACTB	Actin, cytoplasmic 1 OS=Bos taurus OX=9913 GN=ACTB PE=3 SV=2	76	8	3	1		1.35	1.33	1.23	1.3	2.4e-05	ATP-dependent chromatin remodeling; platelet aggregation; retina homeostasis; substantia nigra development	blood microparticle; cortical cytoskeleton; cytoplasmic ribonucleoprotein granule; cytoskeleton; cytosol; dense body; extracellular exosome; focal adhesion; MLL5-L complex; myelin sheath; NuA4 histone acetyltransferase; nuclear chromatin; plasma membrane, etc
10	1706	F1MRD0_BOVIN	F1MRD0	ACTB	Actin, cytoplasmic 1 OS=Bos taurus OX=9913 GN=ACTB PE=3 SV=2	180	21	11	3		-1.34	-1.17	-1.14	-1.22	4.5e-05	ATP-dependent chromatin remodeling; platelet aggregation; retina homeostasis; substantia nigra development	blood microparticle; cortical cytoskeleton; cytoplasmic ribonucleoprotein granule; cytoskeleton; cytosol; dense body; extracellular exosome; focal adhesion; MLL5-L complex; myelin sheath; NuA4 histone acetyltransferase; nuclear chromatin; plasma membrane, etc
11	1605	F1MRD0_BOVIN	F1MRD0	ACTB	Actin, cytoplasmic 1 OS=Bos taurus OX=9913 GN=ACTB PE=3 SV=2	397	36	17	5		-1.46	-1.22	-1.14	-1.26	0.00029	ATP-dependent chromatin remodeling; platelet aggregation; retina homeostasis; substantia nigra development	blood microparticle; cortical cytoskeleton; cytoplasmic ribonucleoprotein granule; cytoskeleton; cytosol; dense body; extracellular exosome; focal adhesion; MLL5-L complex; myelin sheath; NuA4 histone acetyltransferase; nuclear chromatin; plasma membrane, etc
12	1995	F1MRD0_BOVIN	F1MRD0	ACTB	Actin, cytoplasmic 1 OS=Bos taurus OX=9913 GN=ACTB PE=3 SV=2	72	24	8	2		-1.44	-1.3	-1.1	-1.27	0.0019	ATP-dependent chromatin remodeling; platelet aggregation; retina homeostasis; substantia nigra development	blood microparticle; cortical cytoskeleton; cytoplasmic ribonucleoprotein granule; cytoskeleton; cytosol; dense body; extracellular exosome; focal adhesion; MLL5-L complex; myelin sheath; NuA4 histone acetyltransferase; nuclear chromatin; plasma membrane, etc
13	1222	F1MRD0_BOVIN	F1MRD0	ACTB	Actin, cytoplasmic 1 OS=Bos taurus OX=9913 GN=ACTB PE=3 SV=2	244	36	16	3		-1.31	-1.46	-1.77	-1.5	2.5e-05	ATP-dependent chromatin remodeling; platelet aggregation; retina homeostasis; substantia nigra development	blood microparticle; cortical cytoskeleton; cytoplasmic ribonucleoprotein granule; cytoskeleton; cytosol; dense body; extracellular exosome; focal adhesion; MLL5-L complex; myelin sheath; NuA4 histone acetyltransferase; nuclear chromatin; plasma membrane, etc
14	1513	ACTG_BOVIN	P63258	ACTG1	Actin, cytoplasmic 2 OS=Bos taurus OX=9913 GN=ACTG1 PE=1 SV=1	657	48	30	8		1.55	1.73	1.64	1.64	0.0094	sarcomere organization	Cytoplasm › cytoskeleton
15	3138	ACTG_BOVIN	P63258	ACTG1	Actin, cytoplasmic 2 OS=Bos taurus OX=9913 GN=ACTG1 PE=1 SV=1	648	51	30	5	41766	1.26	1.41	1.41	1.36	2.2e-05	sarcomere organization	Cytoplasm › cytoskeleton
16	1085	ACTG_BOVIN	P63258	ACTG1	Actin, cytoplasmic 2 OS=Bos taurus OX=9913 GN=ACTG1 PE=1 SV=1	516	36	20	8		1.35	1.34	1.17	1.3	4.2e-05	sarcomere organization	Cytoplasm › cytoskeleton
17	3139	ACTG_BOVIN	P63258	ACTG1	Actin, cytoplasmic 2 OS=Bos taurus OX=9913 GN=ACTG1 PE=1 SV=1	627	46	29	7	41766	1.24	1.3	1.36	1.3	0.001	sarcomere organization	Cytoplasm › cytoskeleton
18	737	ACTG_BOVIN	P63258	ACTG1	Actin, cytoplasmic 2 OS=Bos taurus OX=9913 GN=ACTG1 PE=1 SV=1	468	43	23	8	41766	1.02	1.53	1.21	1.19	0.023	sarcomere organization	Cytoplasm › cytoskeleton
19	1545	ACTG_BOVIN	P63258	ACTG1	Actin, cytoplasmic 2 OS=Bos taurus OX=9913 GN=ACTG1 PE=1 SV=1	101	18	8	2		-1.25	-1.21	-1.34	-1.27	0.014	sarcomere organization	Cytoplasm › cytoskeleton
20	1373	ACTG_BOVIN	P63258	ACTG1	Actin, cytoplasmic 2 OS=Bos taurus OX=9913 GN=ACTG1 PE=1 SV=1	366	42	20	5		-1.08	-1.42	-1.44	-1.3	0.0032	sarcomere organization	Cytoplasm › cytoskeleton
21	2863	ACTG_BOVIN	P63258	ACTG1	Actin, cytoplasmic 2 OS=Bos taurus OX=9913 GN=ACTG1 PE=1 SV=1	608	49	31	7	41766	-1.39	-1.49	-1.14	-1.35	0.0067	sarcomere organization	Cytoplasm › cytoskeleton
22	1544	ACTG_BOVIN	P63258	ACTG1	Actin, cytoplasmic 2 OS=Bos taurus OX=9913 GN=ACTG1 PE=1 SV=1	204	34	14	2		-1.46	-1.42	-1.43	-1.44	3.5e-09	sarcomere organization	Cytoplasm › cytoskeleton
23	1103	F1MKC4_BOVIN	F1MKC4	ACTG2	Actin, gamma-enteric smooth muscle OS=Bos taurus OX=9913 GN=ACTG2 PE=3 SV=2	148	13	6	2		1.55	1.52	1.53	1.53	1.9e-06	Reactome: Smooth Muscle Contraction.	secreted
24	2135	ADIPO_BOVIN	Q3Y5Z3	ADIPOQ	Adiponectin OS=Bos taurus OX=9913 GN=ADIPOQ PE=1 SV=1	177	15	11	5	26117	2.37	1.11	1.39	1.59	0.00021	Hormone; Important adipokine involved in the control of fat metabolism and insulin sensitivity, with direct anti-diabetic, anti-atherogenic and anti-inflammatory activities.	secreted
25	2029	ADIPO_BOVIN	Q3Y5Z3	ADIPOQ	Adiponectin OS=Bos taurus OX=9913 GN=ADIPOQ PE=1 SV=1	64	18	7	2		1.33	-1.05	2.77	1.57	0.036	Hormone; Important adipokine involved in the control of fat metabolism and insulin sensitivity, with direct anti-diabetic, anti-atherogenic and anti-inflammatory activities.	secreted
26	2080	ADIPO_BOVIN	Q3Y5Z3	ADIPOQ	Adiponectin OS=Bos taurus OX=9913 GN=ADIPOQ PE=1 SV=1	241	20	13	5		1.17	1.09	2.43	1.49	0.015	Hormone; Important adipokine involved in the control of fat metabolism and insulin sensitivity, with direct anti-diabetic, anti-atherogenic and anti-inflammatory activities.	secreted
27	1224	AL1A1_BOVIN	P48644	ALDH1A1	Retinal dehydrogenase 1 OS=Bos taurus OX=9913 GN=ALDH1A1 PE=1 SV=3	126	15	9	2		-1.28	-1.35	-1.48	-1.37	1.3e-07	Retinoic acid biosynthesis pathway.	cytoplasm
28	1266	G3X6U1_BOVIN	G3X6U1	ALDH1A2	Aldehyde dehydrogenase 1 family member A2 OS=Bos taurus OX=9913 GN=ALDH1A2 PE=3 SV=1	156	11	8	3		-1.37	-1.39	-1.24	-1.33	0.0031	Retinoic acid biosynthesis pathway.	cytoplasm
29	1314	G3X6U1_BOVIN	G3X6U1	ALDH1A2	Aldehyde dehydrogenase 1 family member A2 OS=Bos taurus OX=9913 GN=ALDH1A2 PE=3 SV=1	409	36	24	6		-1.43	-1.37	-1.22	-1.33	9.9e-07	Retinoic acid biosynthesis pathway.	cytoplasm
30	1284	G3X6U1_BOVIN	G3X6U1	ALDH1A2	Aldehyde dehydrogenase 1 family member A2 OS=Bos taurus OX=9913 GN=ALDH1A2 PE=3 SV=1	61	5	5	2		-1.57	-1.39	-1.4	-1.45	2.1e-07	Retinoic acid biosynthesis pathway.	cytoplasm
31	1256	G3X6U1_BOVIN	G3X6U1	ALDH1A2	Aldehyde dehydrogenase 1 family member A2 OS=Bos taurus OX=9913 GN=ALDH1A2 PE=3 SV=1	287	31	18	4		-1.84	-1.9	-1.52	-1.75	1.9e-06	Retinoic acid biosynthesis pathway.	cytoplasm
32	1496	A6QLL8_BOVIN	A6QLL8	ALDOA	Fructose-bisphosphate aldolase OS=Bos taurus OX=9913 GN=ALDOA PE=1 SV=1	424	41	24	7		1.29	1.23	1.27	1.27	0.0085	glycoslysis (Platelet degranulation R-BTA-6798695 Neutrophil degranulation R-BTA-70263 Gluconeogenesis)
33	1850	ANXA1_BOVIN	P46193	ANXA1	Annexin A1 OS=Bos taurus OX=9913 GN=ANXA1 PE=1 SV=2	159	22	9	3		-1.31	-1.18	-1.11	-1.2	0.0013	Adaptive immunity, Immunity, Inflammatory response, Innate immunity	Cell membrane, Cell projection, Cilium, Cytoplasm, Cytoplasmic vesicle, Endosome, Membrane, Nucleus, Secreted
34	1837	ANXA1_BOVIN	P46193	ANXA1	Annexin A1 OS=Bos taurus OX=9913 GN=ANXA1 PE=1 SV=2	294	35	14	3		-1.69	-1.09	-1.06	-1.25	0.013	Adaptive immunity, Immunity, Inflammatory response, Innate immunity	Cell membrane, Cell projection, Cilium, Cytoplasm, Cytoplasmic vesicle, Endosome, Membrane, Nucleus, Secreted
35	2048	ANXA4_BOVIN	P46193	ANXA1	Annexin A1 OS=Bos taurus OX=9913 GN=ANXA1 PE=1 SV=2	164	23	8	2		-1.73	-1.69	-1.78	-1.74	1.7e-05	Adaptive immunity, Immunity, Inflammatory response, Innate immunity	Cell membrane, Cell projection, Cilium, Cytoplasm, Cytoplasmic vesicle, Endosome, Membrane, Nucleus, Secreted
36	1927	ANXA2_BOVIN	P04272	ANXA2 ANX2	Annexin A2 OS=Bos taurus OX=9913 GN=ANXA2 PE=1 SV=2	306	38	19	4		1.58	1.37	1.4	1.44	7.9e-06	Neutrophil degranulation R-BTA-75205 Dissolution of Fibrin Clot	Basement membrane, Extracellular matrix, Secreted
37	1816	ANXA2_BOVIN	P04272	ANXA2 ANX2	Annexin A2 OS=Bos taurus OX=9913 GN=ANXA2 PE=1 SV=2	241	22	12	4		1.4	1.58	1.18	1.42	0.00025	Neutrophil degranulation R-BTA-75205 Dissolution of Fibrin Clot	Basement membrane, Extracellular matrix, Secreted
38	1805	ANXA2_BOVIN	P04272	ANXA2 ANX2	Annexin A2 OS=Bos taurus OX=9913 GN=ANXA2 PE=1 SV=2	262	33	17	4		-1.43	-1.29	-1.18	-1.31	8e-05	Neutrophil degranulation R-BTA-75205 Dissolution of Fibrin Clot	Basement membrane, Extracellular matrix, Secreted
39	2032	F6QVC9_BOVIN	F6QVC9	ANXA5	Annexin OS=Bos taurus OX=9913 GN=ANXA5 PE=1 SV=1	99	21	8	1		-1.86	-1.25	-1.1	-1.34	0.0018	Platelet degranulation	membrane
40	1917	F6QVC9_BOVIN	F6QVC9	ANXA5	Annexin OS=Bos taurus OX=9913 GN=ANXA5 PE=1 SV=1	178	21	12	4		-1.33	-1.43	-1.43	-1.42	3.9e-07	Platelet degranulation	membrane
41	2395	GDIR1_BOVIN	P19803	ARHGDIA	Rho GDP-dissociation inhibitor 1 OS=Bos taurus OX=9913 GN=ARHGDIA PE=1 SV=3	337	50	18	7	23407	-1.89	-1.21	1.01	-1.32	0.0011	regulation of protein localization Source: Ensembl Rho protein signal transduction Source: AgBase semaphorin-plexin signaling pathway	cytoplasm
42	2364	GDIR2_BOVIN	Q9TU03	ARHGDIB	Rho GDP-dissociation inhibitor 2 OS=Bos taurus OX=9913 GN=ARHGDIB PE=2 SV=3	68	23	4	1	22779	-2.04	-1.66	-1.21	-1.59	8.1e-06	negative regulation of trophoblast cell migration Source: Ensembl regulation of actin cytoskeleton reorganization Source: UniProtKB regulation of Rho protein signal transduction Source: UniProtKB Rho protein signal transduction	cytoplasm
43	2070	E1B717_BOVIN	E1B717	ARMC10	Armadillo repeat containing 10 OS=Bos taurus OX=9913 GN=ARMC10 PE=4 SV=1	65	11	4	2		-1.4	-1.26	-1.08	-1.23	6e-05	negative regulation of apoptotic process Source: UniProtKB negative regulation of intrinsic apoptotic signaling pathway by p53 class mediator	membrane
44	1252	ATPA_BOVIN	P19483	ATP5F1A	ATP synthase subunit alpha, mitochondrial OS=Bos taurus OX=9913 GN=ATP5F1A PE=1 SV=1	573	39	30	9		1.57	1.2	1.25	1.33	1.3e-05	ATP synthesis, Hydrogen ion transport, Ion transport, Transport	Cell membrane, CF(1), Membrane, Mitochondrion, Mitochondrion inner membrane
45	1240	ATPA_BOVIN	P19483	ATP5F1A	ATP synthase subunit alpha, mitochondrial OS=Bos taurus OX=9913 GN=ATP5F1A PE=1 SV=1	437	39	25	7		1.41	1.32	1.24	1.32	1.3e-05	ATP synthesis, Hydrogen ion transport, Ion transport, Transport	Cell membrane, CF(1), Membrane, Mitochondrion, Mitochondrion inner membrane
46	1245	ATPA_BOVIN	P19483	ATP5F1A	ATP synthase subunit alpha, mitochondrial OS=Bos taurus OX=9913 GN=ATP5F1A PE=1 SV=1	576	39	31	9		1.28	1.24	1.14	1.23	0.00016	ATP synthesis, Hydrogen ion transport, Ion transport, Transport	Cell membrane, CF(1), Membrane, Mitochondrion, Mitochondrion inner membrane
47	2473	Q1JP98_BOVIN	Q1JP98	ATP5H	ATP synthase, H+ transporting, mitochondrial F0 complex, subunit d isoform a (Fragment) OS=Bos taurus OX=9913 GN=ATP5H PE=2 SV=1	70	23	3	1	14022	1.28	1.22	1.28	1.26	0.0018	ATP synthesis coupled proton transport	Mitochondrion
48	1243	VATB2_BOVIN	P31408	ATP6V1B2	V-type proton ATPase subunit B, brain isoform OS=Bos taurus OX=9913 GN=ATP6V1B2 PE=1 SV=3	350	33	20	5		-1.5	-1.53	-1.26	-1.41	0.0002	ATP hydrolysis coupled proton transport Source: InterPro ATP metabolic process	membrane
49	2261	CPNS1_BOVIN	P13135	CAPNS1	Calpain small subunit 1 OS=Bos taurus OX=9913 GN=CAPNS1 PE=2 SV=1	129	36	7	1	27914	-1.88	-1.62	-1.28	-1.56	1.4e-06	Degradation of the extracellular matrix	Cell membrane, Cytoplasm, Membrane
50	1646	CSN4_BOVIN	Q3SZA0	COPS4	COP9 signalosome complex subunit 4 OS=Bos taurus OX=9913 GN=COPS4 PE=2 SV=1	151	23	10	2		-1.44	-1.14	-1.12	-1.23	0.00075	protein deneddylation; In eukaryotic cells, degradation of intracellular proteins is processed mainly by ubiquitin-mediated proteolysis	Cell junction, Cytoplasm, Cytoplasmic vesicle, Nucleus, Signalosome, Synapse
51	1523	CISY_BOVIN	Q29RK1	CS	Citrate synthase, mitochondrial OS=Bos taurus OX=9913 GN=CS PE=1 SV=1	205	24	16	4		-1.63	-1.27	-1.04	-1.3	0.021	Tricarboxylic acid cycle	Mitochondrion
52	2935	CASA1_BOVIN	P02662	CSN1S1	Alpha-S1-casein OS=Bos taurus OX=9913 GN=CSN1S1 PE=1 SV=2	76	10	4	2	24513	-1.93	-1.6	-1.17	-1.57	0.00011	Miscellaneous transport and binding events	secreted
53	1504	CATD_BOVIN	P80209	CTSD	Cathepsin D OS=Bos taurus OX=9913 GN=CTSD PE=1 SV=2	66	9	4	1		1.31	1.3	1.26	1.29	7.5e-06	protein catabolic process Source: GO_Central proteolysis	Lysosome, Secreted
54	1492	DCTN2_BOVIN	Q3ZCF0	DCTN2	Dynactin subunit 2 OS=Bos taurus OX=9913 GN=DCTN2 PE=2 SV=1	99	19	8	2		-1.35	-1.47	-1.71	-1.49	5.8e-05	mitotic spindle organization	Cytoplasm, Cytoskeleton, Dynein, Membrane, Microtubule
55	1883	DDAH1_BOVIN	P56965	DDAH1	N(G),N(G)-dimethylarginine dimethylaminohydrolase 1 OS=Bos taurus OX=9913 GN=DDAH1 PE=1 SV=3	120	26	11	2		-1.37	-1.33	-1.4	-1.39	0.0007	arginine catabolic process Source: Ensembl arginine metabolic process Source: GO_Central citrulline metabolic process Source: UniProtKB negative regulation of cell population proliferation Source: Ensembl negative regulation of cellular response to hypoxia Source: Ensembl negative regulation of vascular permeability Source: Ensembl nitric oxide biosynthetic process Source: MGI positive regulation…
56	1826	DDAH1_BOVIN	P56965	DDAH1	N(G),N(G)-dimethylarginine dimethylaminohydrolase 1 OS=Bos taurus OX=9913 GN=DDAH1 PE=1 SV=3	78	24	9	2		-1.18	-1.57	-1.44	-1.4	0.0045	arginine catabolic process Source: Ensembl arginine metabolic process Source: GO_Central citrulline metabolic process Source: UniProtKB negative regulation of cell population proliferation Source: Ensembl negative regulation of cellular response to hypoxia Source: Ensembl negative regulation of vascular permeability Source: Ensembl nitric oxide biosynthetic process Source: MGI positive regulation…
57	1841	DDAH1_BOVIN	P56965	DDAH1	N(G),N(G)-dimethylarginine dimethylaminohydrolase 1 OS=Bos taurus OX=9913 GN=DDAH1 PE=1 SV=3	113	18	8	2		-1.87	-1.79	-1.71	-1.79	3e-10	arginine catabolic process Source: Ensembl arginine metabolic process Source: GO_Central citrulline metabolic process Source: UniProtKB negative regulation of cell population proliferation Source: Ensembl negative regulation of cellular response to hypoxia Source: Ensembl negative regulation of vascular permeability Source: Ensembl nitric oxide biosynthetic process Source: MGI positive regulation…
58	1392	DX39B_BOVIN	Q3T147	DDX39B	Spliceosome RNA helicase DDX39B OS=Bos taurus OX=9913 GN=DDX39B PE=2 SV=1	355	29	18	6		1.31	1.14	1.16	1.22	0.0014	mRNA processing, mRNA splicing, mRNA transport, Transport	Cytoplasm, Nucleus, Spliceosome
59	1129	F1N206_BOVIN	F1N206	DLD	Dihydrolipoyl dehydrogenase OS=Bos taurus OX=9913 GN=DLD PE=1 SV=2	134	21	10	2		1.05	1.28	1.25	1.19	0.0028	cell redox homeostasis Source: InterPro gastrulation Source: Ensembl histone succinylation Source: Ensembl mitochondrial electron transport, NADH to ubiquinone Source: Ensembl proteolysis Source: Ensembl regulation of membrane potential Source: Ensembl sperm capacitation	nucleoplasm; mitochondrion
60	997	DPYL2_BOVIN	O02675	DPYSL2	Dihydropyrimidinase-related protein 2 OS=Bos taurus OX=9913 GN=DPYSL2 PE=1 SV=1	89	15	10	1		1.34	-1.18	-1.3	-1.27	4.4e-05	cytoskeleton organization Source: UniProtKB endocytosis	Cytoplasm, Cytoskeleton, Membrane
61	2192	ECHM_BOVIN	Q58DM8	ECHS1	Enoyl-CoA hydratase, mitochondrial OS=Bos taurus OX=9913 GN=ECHS1 PE=2 SV=1	97	11	3	1	31223	1.24	1.2	1.31	1.26	6.2e-05	Fatty acid metabolism, Lipid metabolism	Mitochondrion
62	1030	E1BJV0_BOVIN	E1BJV0	EHD4	EH domain containing 4 OS=Bos taurus OX=9913 GN=EHD4 PE=3 SV=1	100	12	9	2		1.18	1.34	1.31	1.28	0.0018	endocytic recycling Source: Ensembl protein homooligomerization	Endoplasmic reticulum endoplasmic reticulum Source: Ensembl Endosome
63	2610	IF5A1_BOVIN	Q6EWQ7	EIF5A	Eukaryotic translation initiation factor 5A-1 OS=Bos taurus OX=9913 GN=EIF5A PE=2 SV=3	60	14	2	1	16821	-1.61	-1.33	-1.04	-1.29	0.0012	mRNA transport, Protein biosynthesis, Protein transport, Translocation, Transport	Cytoplasm, Endoplasmic reticulum, Membrane, Nuclear pore complex, Nucleus
64	948	F1MB08_BOVIN	F1MB08	ENO1	Alpha-enolase OS=Bos taurus OX=9913 GN=ENO1 PE=3 SV=1	101	24	9	1		2.46	2.81	3	2.73	2.2e-05	canonical glycolysis Source: Ensembl negative regulation of cell growth Source: Ensembl negative regulation of hypoxia-induced intrinsic apoptotic signaling pathway Source: Ensembl positive regulation of ATP biosynthetic process Source: Ensembl positive regulation of muscle contraction Source: Ensembl positive regulation of plasminogen activation Source: Ensembl response to virus	Cytosol phosphopyruvate hydratase complex Source: Ensembl Plasma Membrane
65	1458	ENOA_BOVIN	Q9XSJ4	ENO1	Alpha-enolase OS=Bos taurus OX=9913 GN=ENO1 PE=1 SV=4	454	53	29	5		-1.37	-1.36	-1.34	-1.37	1.9e-06	canonical glycolysis Source: Ensembl negative regulation of cell growth Source: Ensembl negative regulation of hypoxia-induced intrinsic apoptotic signaling pathway Source: Ensembl positive regulation of ATP biosynthetic process Source: Ensembl positive regulation of muscle contraction Source: Ensembl positive regulation of plasminogen activation Source: Ensembl response to virus	Cytosol phosphopyruvate hydratase complex Source: Ensembl Plasma Membrane
66	1417	ENOA_BOVIN	Q9XSJ4	ENO1	Alpha-enolase OS=Bos taurus OX=9913 GN=ENO1 PE=1 SV=4	288	49	24	5		-1.57	-1.32	-1.35	-1.41	3.5e-06	canonical glycolysis Source: Ensembl negative regulation of cell growth Source: Ensembl negative regulation of hypoxia-induced intrinsic apoptotic signaling pathway Source: Ensembl positive regulation of ATP biosynthetic process Source: Ensembl positive regulation of muscle contraction Source: Ensembl positive regulation of plasminogen activation Source: Ensembl response to virus	Cytosol phosphopyruvate hydratase complex Source: Ensembl Plasma Membrane
67	2954	F1MHQ4_BOVIN	F1MHQ4	FABP4	Fatty acid-binding protein, adipocyte OS=Bos taurus OX=9913 GN=FABP4 PE=3 SV=2	198	45	8	3	14636	-1.43	-1.55	-1.31	-1.42	5.4e-05	transport	cytosol; nucleus
68	2942	F1MHQ4_BOVIN	F1MHQ4	FABP4	Fatty acid-binding protein, adipocyte OS=Bos taurus OX=9913 GN=FABP4 PE=3 SV=2	133	26	6	3	14636	-2.19	-1.76	-2.13	-2.08	0.0015	transport	cytosol; nucleus
69	2956	F1MHQ4_BOVIN	F1MHQ4	FABP4	Fatty acid-binding protein, adipocyte OS=Bos taurus OX=9913 GN=FABP4 PE=3 SV=2	414	75	18	4	14636	-2.05	-2.3	-2.57	-2.33	1.7e-05	transport	cytosol; nucleus
70	1193	Q3MHK9_BOVIN	Q3MHK9	FSCN1	Fascin OS=Bos taurus OX=9913 GN=FSCN1 PE=1 SV=1	120	15	9	2		-1.3	-1.25	-1.17	-1.23	2.4e-05	actin filament bundle assembly Source: GO_Central cell-cell junction assembly Source: Ensembl cell migration Source: GO_Central establishment of apical/basal cell polarity Source: Ensembl establishment or maintenance of cell polarity Source: GO_Central microspike assembly Source: Ensembl positive regulation of extracellular matrix disassembly Source: Ensembl positive regulation of filopodium asse…	Cytoskeleton
71	580	F1N6Y1_BOVIN	F1N6Y1	GANAB	Glucosidase II alpha subunit OS=Bos taurus OX=9913 GN=GANAB PE=1 SV=1	88	11	11	2		-1.19	-1.21	-1.26	-1.22	0.0046	carbohydrate metabolic process Source: InterPro N-glycan processing
72	1472	GDIB_BOVIN	P50397	GDI2	Rab GDP dissociation inhibitor beta OS=Bos taurus OX=9913 GN=GDI2 PE=2 SV=3	509	36	22	7		1.26	1.2	1.13	1.2	0.0042	protein transport Source: InterPro small GTPase mediated signal transduction	Cytoplasm, Membrane
73	700	GELS_BOVIN	Q3SX14	GSN	Gelsolin OS=Bos taurus OX=9913 GN=GSN PE=2 SV=1	160	8	9	3	80681	-1.44	-1.29	-1.24	-1.32	2.4e-05	Cilium biogenesis/degradation	cytoskeleton
74	1516	ROA2_BOVIN	Q2HJ60	HNRNPA2B1	Heterogeneous nuclear ribonucleoproteins A2/B1 OS=Bos taurus OX=9913 GN=HNRNPA2B1 PE=2 SV=1	367	42	16	5		1.39	1.32	1.7	1.48	0.00059	mRNA processing, mRNA splicing, mRNA transport, Transport	Nucleus, Secreted, Spliceosome
75	1397	HNRPF_BOVIN	Q5E9J1	HNRNPF	Heterogeneous nuclear ribonucleoprotein F OS=Bos taurus OX=9913 GN=HNRNPF PE=2 SV=3	114	18	9	2		-1.44	-1.43	-1.51	-1.48	8.3e-05	mRNA processing, mRNA splicing	Nucleus
76	1361	E1BF20_BOVIN	E1BF20	HNRNPH1	Heterogeneous nuclear ribonucleoprotein H1 OS=Bos taurus OX=9913 GN=HNRNPH1 PE=1 SV=2	103	7	4	2		-1.5	-1.25	-1.29	-1.33	3.7e-06	mRNA processing, mRNA splicing	Nucleus
77	1358	E1BF20_BOVIN	E1BF20	HNRNPH1	Heterogeneous nuclear ribonucleoprotein H1 OS=Bos taurus OX=9913 GN=HNRNPH1 PE=1 SV=2	258	25	12	4		-1.53	-1.32	-1.32	-1.38	5.4e-05	mRNA processing, mRNA splicing	Nucleus
78	1412	E1BF20_BOVIN	E1BF20	HNRNPH1	Heterogeneous nuclear ribonucleoprotein H1 OS=Bos taurus OX=9913 GN=HNRNPH1 PE=1 SV=2	277	29	11	3		-1.66	-1.23	-1.41	-1.41	0.00023	mRNA processing, mRNA splicing	Nucleus
79	2874	K8FK38_BOVIN	K8FK38	HSP70	Heat Shock Protein 70 (Fragment) OS=Bos taurus OX=9913 GN=HSP70 PE=3 SV=1	141	18	15	3	69378	-2.11	-1.52	-1.43	-1.68	5e-05	Stress response	everywhere
80	654	ENPL_BOVIN	Q95M18	HSP90B1	Endoplasmin OS=Bos taurus OX=9913 GN=HSP90B1 PE=2 SV=1	338	24	29	6	92369	1.45	1.34	1.28	1.39	0.0012	Chaperone	everywhere
81	1060	F1N614_BOVIN	F1N614	HSPA5	Endoplasmic reticulum chaperone BiP OS=Bos taurus OX=9913 GN=HSPA5 PE=3 SV=2	356	20	14	6		1.31	1.35	1.63	1.43	0.00016	Chaperone	everywhere
82	964	BIP_BOVIN	Q0VCX2	HSPA5	Endoplasmic reticulum chaperone BiP OS=Bos taurus OX=9913 GN=HSPA5 PE=2 SV=1	376	30	19	5		1.3	1.34	1.69	1.41	0.00035	Chaperone
83	908	BIP_BOVIN	Q0VCX2	HSPA5	Endoplasmic reticulum chaperone BiP OS=Bos taurus OX=9913 GN=HSPA5 PE=2 SV=1	533	35	23	7	72356	1.42	1.32	1.35	1.37	0.00076	Chaperone
84	1145	BIP_BOVIN	Q0VCX2	HSPA5	Endoplasmic reticulum chaperone BiP OS=Bos taurus OX=9913 GN=HSPA5 PE=2 SV=1	337	27	18	6		-1.32	-1.11	-1.25	-1.22	0.0019	Chaperone
85	952	BIP_BOVIN	Q0VCX2	HSPA5	Endoplasmic reticulum chaperone BiP OS=Bos taurus OX=9913 GN=HSPA5 PE=2 SV=1	297	25	15	3		-1.44	-1.16	-1.13	-1.23	0.01	Chaperone
86	1136	BIP_BOVIN	Q0VCX2	HSPA5	Endoplasmic reticulum chaperone BiP OS=Bos taurus OX=9913 GN=HSPA5 PE=2 SV=1	718	29	25	8		-1.36	-1.13	-1.44	-1.29	5.8e-05	Chaperone
87	915	F1MWU9_BOVIN	F1MWU9	HSPA6	Heat shock protein family A (Hsp70) member 6	86	14	9	2	70912	-1.17	-1.29	-1.4	-1.28	0.00078	Chaperone
88	961	HSP7C_BOVIN	P19120	HSPA8	Heat shock cognate 71 kDa protein OS=Bos taurus OX=9913 GN=HSPA8 PE=1 SV=2	348	22	20	6		1.32	1.77	2.02	1.67	3.9e-06	mRNA processing, mRNA splicing, Stress response, Transcription, Transcription regulation	Cell membrane, Cytoplasm, Membrane, Nucleus, Spliceosome
89	969	HSP7C_BOVIN	P19120	HSPA8	Heat shock cognate 71 kDa protein OS=Bos taurus OX=9913 GN=HSPA8 PE=1 SV=2	128	18	14	3		1.21	1.67	1.76	1.53	1.7e-07	mRNA processing, mRNA splicing, Stress response, Transcription, Transcription regulation	Cell membrane, Cytoplasm, Membrane, Nucleus, Spliceosome
90	843	GRP75_BOVIN	Q3ZCH0	HSPA9	Stress-70 protein, mitochondrial OS=Bos taurus OX=9913 GN=HSPA9 PE=2 SV=1	622	37	37	8	73696	1.65	1.7	1.59	1.65	3.5e-09	Chaperone	Mitochondrion, Nucleus
91	859	GRP75_BOVIN	Q3ZCH0	HSPA9	Stress-70 protein, mitochondrial OS=Bos taurus OX=9913 GN=HSPA9 PE=2 SV=1	460	37	28	7	73696	1.64	1.47	1.35	1.49	3.5e-09	Chaperone	Mitochondrion, Nucleus
92	583	GRP75_BOVIN	Q3ZCH0	HSPA9	Stress-70 protein, mitochondrial OS=Bos taurus OX=9913 GN=HSPA9 PE=2 SV=1	86	24	24	2	73696	-1.21	-1.22	-1.25	-1.23	0.00097	Chaperone	Mitochondrion, Nucleus
93	2347	HSPB1_BOVIN	Q3T149	HSPB1	Heat shock protein beta-1 OS=Bos taurus OX=9913 GN=HSPB1 PE=2 SV=1	406	47	14	7	22379	-1.19	1.26	2.77	1.61	0.016	Chaperone/stresss repsosne	Cytoplasm, Cytoskeleton, Nucleus
94	2295	HSPB1_BOVIN	Q3T149	HSPB1	Heat shock protein beta-1 OS=Bos taurus OX=9913 GN=HSPB1 PE=2 SV=1	62	24	6	2	22379	-1.28	-1.4	-1.03	-1.23	0.0009	Chaperone/stresss repsosne	Cytoplasm, Cytoskeleton, Nucleus
95	1123	F1MUZ9_BOVIN	F1MUZ9	HSPD1	60 kDa heat shock protein, mitochondrial OS=Bos taurus OX=9913 GN=HSPD1 PE=1 SV=1	672	53	38	6		1.45	1.44	1.39	1.43	0.00016	de novo' protein folding Source: GO_Central apoptotic mitochondrial changes Source: GO_Central mitochondrion organization Source: GO_Central protein import into mitochondrial intermembrane space Source: GO_Central protein refolding Source: InterPro response to cold Source: AgBase T cell activation	cytosol Source: GO_Central Mitochondrion mitochondrion
96	1122	F1MUZ9_BOVIN	F1MUZ9	HSPD1	60 kDa heat shock protein, mitochondrial OS=Bos taurus OX=9913 GN=HSPD1 PE=1 SV=1	357	41	27	5		1.48	1.28	1.27	1.3	0.00031	de novo' protein folding Source: GO_Central apoptotic mitochondrial changes Source: GO_Central mitochondrion organization Source: GO_Central protein import into mitochondrial intermembrane space Source: GO_Central protein refolding Source: InterPro response to cold Source: AgBase T cell activation	cytosol Source: GO_Central Mitochondrion mitochondrion
97	1443	A0A140T8A5_BOVIN	A0A140T8A5	IDH1	Isocitrate dehydrogenase [NADP] OS=Bos taurus OX=9913 GN=IDH1 PE=1 SV=1	288	34	16	4		-1.26	-1.51	-1.59	-1.45	1.7e-05	Tricarboxylic acid cycle	Cytosol cytosol Source: GO_Central Mitochondrion mitochondrion Source: Ensembl Peroxisome
98	1759	IDH3A_BOVIN	P41563	IDH3A	Isocitrate dehydrogenase [NAD] subunit alpha, mitochondrial OS=Bos taurus OX=9913 GN=IDH3A PE=1 SV=1	65	15	7	1		1.32	1.16	1.3	1.26	0.00044	Tricarboxylic acid cycle	mitochondrion
99	1794	Q148J8_BOVIN	Q148J8	IDH3A	Isocitrate dehydrogenase [NAD] subunit, mitochondrial OS=Bos taurus OX=9913 GN=IDH3A PE=2 SV=1	62	12	6	1		-1.28	-1.2	-1.16	-1.21	1.1e-05	Tricarboxylic acid cycle	mitochondrion
100	1861	IDH3A_BOVIN	P41563	IDH3A	Isocitrate dehydrogenase [NAD] subunit alpha, mitochondrial OS=Bos taurus OX=9913 GN=IDH3A PE=1 SV=1	81	9	6	2		-1.46	-1.46	-1.34	-1.42	3.5e-09	Tricarboxylic acid cycle	mitochondrion
101	563	F1MXX0_BOVIN	F1MXX0	IMMT	MICOS complex subunit MIC60 OS=Bos taurus OX=9913 GN=IMMT PE=1 SV=1	439	24	22	5	82993	1.33	1.24	1.18	1.25	0.012	Component of the MICOS complex	mitochondrion
102	261	ITAV_BOVIN	P80746	ITGAV	Integrin alpha-V OS=Bos taurus OX=9913 GN=ITGAV PE=1 SV=3	73	9	13	1	116059	2	2.13	2.61	2.14	2.6e-05	Cell adhesion, Host-virus interaction	Cell junction, Membrane
103	252	ITAV_BOVIN	P80746	ITGAV	Integrin alpha-V OS=Bos taurus OX=9913 GN=ITGAV PE=1 SV=3	69	7	10	1	116059	1.87	1.67	1.26	1.7	0.0051	Cell adhesion, Host-virus interaction	Cell junction, Membrane
104	868	F1MMK8_BOVIN	F1MMK8	KARS	Lysine--tRNA ligase OS=Bos taurus OX=9913 GN=KARS PE=1 SV=1	64	15	9	1	71302	1.32	1.29	1.08	1.23	0.00079	activation of MAPK activity Source: GO_Central basophil activation involved in immune response Source: GO_Central diadenosine tetraphosphate biosynthetic process
105	599	F1MHR6_BOVIN	F1MHR6	KHSRP	KH-type splicing regulatory protein OS=Bos taurus OX=9913 GN=KHSRP PE=1 SV=2	162	21	18	4	73589	1.48	1.33	1.25	1.36	7.4e-06	regulation of transcription, DNA-templated
106	2054	G3N0V2_BOVIN	G3N0V2	KRT1	Keratin 1 OS=Bos taurus OX=9913 GN=KRT1 PE=1 SV=1	76	14	9	1		3.1	2.17	13.38	5.36	9.9e-07	complement activation, lectin pathway Source: Ensembl establishment of skin barrier Source: Ensembl negative regulation of inflammatory response	Intermediate filament
107	895	G3N0V2_BOVIN	G3N0V2	KRT1	Keratin 1 OS=Bos taurus OX=9913 GN=KRT1 PE=1 SV=1	122	23	13	2	63113	1.87	2.81	1.86	2.16	7.8e-08	complement activation, lectin pathway Source: Ensembl establishment of skin barrier Source: Ensembl negative regulation of inflammatory response	Intermediate filament
108	287	G3N0V2_BOVIN	G3N0V2	KRT1	Keratin 1 OS=Bos taurus OX=9913 GN=KRT1 PE=1 SV=1	60	6	6	2	63113	2.11	2.13	1.78	2.15	1.2e-07	complement activation, lectin pathway Source: Ensembl establishment of skin barrier Source: Ensembl negative regulation of inflammatory response	Intermediate filament
109	512	G3N0V2_BOVIN	G3N0V2	KRT1	Keratin 1 OS=Bos taurus OX=9913 GN=KRT1 PE=1 SV=1	83	5	7	2	63113	1.41	1.42	1.34	1.39	0.0077	complement activation, lectin pathway Source: Ensembl establishment of skin barrier Source: Ensembl negative regulation of inflammatory response	Intermediate filament
110	846	G3N0V2_BOVIN	G3N0V2	KRT1	Keratin 1 OS=Bos taurus OX=9913 GN=KRT1 PE=1 SV=1	111	9	7	2	63113	1.39	1.33	1.26	1.33	0.011	complement activation, lectin pathway Source: Ensembl establishment of skin barrier Source: Ensembl negative regulation of inflammatory response	Intermediate filament
111	1743	G3N0V2_BOVIN	G3N0V2	KRT1	Keratin 1 OS=Bos taurus OX=9913 GN=KRT1 PE=1 SV=1	82	3	4	1		1.33	1.46	1.15	1.31	8.1e-06	complement activation, lectin pathway Source: Ensembl establishment of skin barrier Source: Ensembl negative regulation of inflammatory response	Intermediate filament
112	1793	G3N0V2_BOVIN	G3N0V2	KRT1	Keratin 1 OS=Bos taurus OX=9913 GN=KRT1 PE=1 SV=1	83	16	9	2		1.2	1.28	1.14	1.21	0.0026	complement activation, lectin pathway Source: Ensembl establishment of skin barrier Source: Ensembl negative regulation of inflammatory response	Intermediate filament
113	1406	G3N0V2_BOVIN	G3N0V2	KRT1	Keratin 1 OS=Bos taurus OX=9913 GN=KRT1 PE=1 SV=1	150	17	15	2		-1.49	-1.43	-1.53	-1.48	3e-10	complement activation, lectin pathway Source: Ensembl establishment of skin barrier Source: Ensembl negative regulation of inflammatory response	Intermediate filament
114	946	G3N0V2_BOVIN	G3N0V2	KRT1	Keratin 1 OS=Bos taurus OX=9913 GN=KRT1 PE=1 SV=1	64	7	6	1		-2.03	-1.49	-1.4	-1.64	3.7e-06	complement activation, lectin pathway Source: Ensembl establishment of skin barrier Source: Ensembl negative regulation of inflammatory response	Intermediate filament
115	884	G3N0V2_BOVIN	G3N0V2	KRT1	Keratin 1 OS=Bos taurus OX=9913 GN=KRT1 PE=1 SV=1	78	15	11	2	63113	-1.75	-1.99	-1.54	-1.76	3.5e-09	complement activation, lectin pathway Source: Ensembl establishment of skin barrier Source: Ensembl negative regulation of inflammatory response	Intermediate filament
116	688	Q3SZI2_BOVIN	Q3SZI2	LMNA	Lamin A/C OS=Bos taurus OX=9913 GN=LMNA PE=2 SV=1	307	42	33	7	65083	1.41	1.28	1.09	1.26	0.0061	structural molecule activity	Intermediate filament
117	811	Q3SZI2_BOVIN	Q3SZI2	LMNA	Lamin A/C OS=Bos taurus OX=9913 GN=LMNA PE=2 SV=1	213	41	30	6	65083	1.43	1.26	1.09	1.26	0.0021	structural molecule activity	Intermediate filament
118	853	Q3SZI2_BOVIN	Q3SZI2	LMNA	Lamin A/C OS=Bos taurus OX=9913 GN=LMNA PE=2 SV=1	90	19	13	3	65083	1.35	1.27	1.14	1.26	0.00079	structural molecule activity	Intermediate filament
119	977	LKHA4_BOVIN	Q3SZH7	LTA4H	Leukotriene A-4 hydrolase OS=Bos taurus OX=9913 GN=LTA4H PE=2 SV=3	133	15	9	2		-1.33	-1.25	-1.5	-1.35	0.00027	biosynthesis of the proinflammatory mediator leukotriene Lipid metabolism.	Cytoplasm
120	714	MCM7_BOVIN	Q3ZBH9	MCM7	DNA replication licensing factor MCM7 OS=Bos taurus OX=9913 GN=MCM7 PE=2 SV=1	531	27	25	8	81263	-1.18	-1.21	-1.5	-1.28	0.00016	Cell cycle, DNA replication	nucleus
121	785	MOES_BOVIN	Q2HJ49	MSN	Moesin OS=Bos taurus OX=9913 GN=MSN PE=2 SV=3	193	21	17	4	67933	-1.5	-1.15	-1.13	-1.24	0.0039	T cell aggregation Source: UniProtKB T cell migration Source: UniProtKB T cell proliferation	Cell membrane, Cell projection, Cytoplasm, Cytoskeleton, Membrane
122	701	MOES_BOVIN	Q2HJ49	MSN	Moesin OS=Bos taurus OX=9913 GN=MSN PE=2 SV=3	366	30	22	6	67933	-1.33	-1.21	-1.23	-1.25	0.0003	T cell aggregation Source: UniProtKB T cell migration Source: UniProtKB T cell proliferation	Cell membrane, Cell projection, Cytoplasm, Cytoskeleton, Membrane
123	776	MOES_BOVIN	Q2HJ49	MSN	Moesin OS=Bos taurus OX=9913 GN=MSN PE=2 SV=3	428	35	26	6	67933	-1.46	-1.23	-1.25	-1.31	0.00018	T cell aggregation Source: UniProtKB T cell migration Source: UniProtKB T cell proliferation	Cell membrane, Cell projection, Cytoplasm, Cytoskeleton, Membrane
124	260	J9ZXG5_BOVIN	J9ZXG5	n/A	Integrin alpha V subunit OS=Bos taurus OX=9913 PE=2 SV=1	59	14	14	2	115622	1.78	1.69	2.03	1.84	0.00024	Cell adhesion	membrane
125	251	J9ZXG5_BOVIN	J9ZXG5	n/A	Integrin alpha V subunit OS=Bos taurus OX=9913 PE=2 SV=1	142	10	11	2	115622	1.64	1.57	1.24	1.67	0.0052	Cell adhesion	membrane
126	2402	E1BEL7_BOVIN	E1BEL7	n/A	Uncharacterized protein	73	13	4	1	22564	-1.2	-1.2	-1.13	-1.19	7.3e-05	HSP20-like_chaperone
127	2343	E1BEL7_BOVIN	E1BEL7	n/A	Uncharacterized protein	363	57	14	5	22564	-1.59	-1.4	-1.13	-1.32	0.0024	HSP20-like_chaperone
128	1250	Q862L2_BOVIN	Q862L2	n/A	Similar to alpha-tubulin isoform 1 (Fragment) OS=Bos taurus OX=9913 PE=2 SV=1	113	26	3	1		-1.41	-1.38	-1.39	-1.39	1.6e-05	microtubule-based process	cytoskeleton
129	783	NDUS1_BOVIN	P15690	NDUFS1	NADH-ubiquinone oxidoreductase 75 kDa subunit, mitochondrial OS=Bos taurus OX=9913 GN=NDUFS1 PE=1 SV=1	114	19	13	2	79391	1.28	1.24	1.08	1.2	0.015	Electron transport, Respiratory chain, Transport	Membrane, Mitochondrion, Mitochondrion inner membrane
130	2661	F1MPL4_BOVIN	F1MPL4	NME2	Nucleoside diphosphate kinase B OS=Bos taurus OX=9913 GN=NME2 PE=3 SV=2	245	59	14	6	12783	2.42	1.36	1.97	1.73	0.0062	integrin-mediated signaling pathway Source: Ensembl negative regulation of apoptotic process Source: Ensembl positive regulation of epithelial cell proliferation	cell periphery Source: Ensembl cytoplasm
131	2754	F1MPL4_BOVIN	F1MPL4	NME2	Nucleoside diphosphate kinase B OS=Bos taurus OX=9913 GN=NME2 PE=3 SV=2	224	53	12	5	12783	-1.54	-1.22	-1.18	-1.28	0.0047	integrin-mediated signaling pathway Source: Ensembl negative regulation of apoptotic process Source: Ensembl positive regulation of epithelial cell proliferation	cell periphery Source: Ensembl cytoplasm
132	1132	NUCB1_BOVIN	Q0P569	NUCB1	Nucleobindin-1 OS=Bos taurus OX=9913 GN=NUCB1 PE=2 SV=1	69	25	12	1		-1	-1.25	-1.36	-1.19	0.0033	Post-translational protein phosphorylation	Cytoplasm, Golgi apparatus, Membrane, Secreted
133	1738	PCBP1_BOVIN	Q5E9A3	PCBP1	Poly(rC)-binding protein 1 OS=Bos taurus OX=9913 GN=PCBP1 PE=2 SV=1	262	30	21	6		-1.57	-1.25	-1.14	-1.3	4.8e-05	positive regulation of transcription by RNA polymerase II Source: Ensembl viral RNA genome replication	Cytoplasm, Nucleus
134	1126	A5D7E8_BOVIN	A5D7E8	PDIA3	Protein disulfide-isomerase OS=Bos taurus OX=9913 GN=PDIA3 PE=2 SV=1	409	40	28	8		1.52	1.54	1.69	1.58	5.7e-09	Antigen Presentation: Folding, assembly and peptide loading of class I MHC; cell redox homeostasis Source: InterPro cellular response to interleukin-7 Source: Ensembl positive regulation of extrinsic apoptotic signaling pathway Source: Ensembl protein folding Source: GO_Central response to endoplasmic reticulum stress
135	1086	PDIA3_BOVIN	P38657	PDIA3	Protein disulfide-isomerase A3 OS=Bos taurus OX=9913 GN=PDIA3 PE=2 SV=1	271	38	23	6		1.22	1.19	1.22	1.21	0.00037	Antigen Presentation: Folding, assembly and peptide loading of class I MHC; cell redox homeostasis Source: InterPro cellular response to interleukin-7 Source: Ensembl positive regulation of extrinsic apoptotic signaling pathway Source: Ensembl protein folding Source: GO_Central response to endoplasmic reticulum stress
136	1116	PDIA3_BOVIN	P38657	PDIA3	Protein disulfide-isomerase A3 OS=Bos taurus OX=9913 GN=PDIA3 PE=2 SV=1	231	18	14	5		1.19	1.15	1.29	1.2	0.00014	Antigen Presentation: Folding, assembly and peptide loading of class I MHC; cell redox homeostasis Source: InterPro cellular response to interleukin-7 Source: Ensembl positive regulation of extrinsic apoptotic signaling pathway Source: Ensembl protein folding Source: GO_Central response to endoplasmic reticulum stress
137	1220	PDIA3_BOVIN	P38657	PDIA3	Protein disulfide-isomerase A3 OS=Bos taurus OX=9913 GN=PDIA3 PE=2 SV=1	135	19	12	3		-1.04	-1.19	-1.83	-1.32	0.0065	Antigen Presentation: Folding, assembly and peptide loading of class I MHC; cell redox homeostasis Source: InterPro cellular response to interleukin-7 Source: Ensembl positive regulation of extrinsic apoptotic signaling pathway Source: Ensembl protein folding Source: GO_Central response to endoplasmic reticulum stress
138	1416	PGK1_BOVIN	Q3T0P6	PGK1	Phosphoglycerate kinase 1 OS=Bos taurus OX=9913 GN=PGK1 PE=2 SV=3	94	9	5	2		1.29	1.42	1.22	1.31	1.6e-06	Glycolysis	Cytoplasm
139	2108	PHB_BOVIN	Q3T165	PHB	Prohibitin OS=Bos taurus OX=9913 GN=PHB PE=2 SV=1	855	52	20	9	29786	1.26	1.23	1.34	1.27	0.00063	Prohibitin inhibits DNA synthesis. It has a role in regulating proliferation.	Membrane, Mitochondrion, Mitochondrion inner membrane
140	1107	A5D984_BOVIN	A5D984	PKM	Pyruvate kinase OS=Bos taurus OX=9913 GN=PKM PE=1 SV=1	91	22	14	3		-1.47	-1.12	-1.11	-1.22	0.0003	Glycolysis	cytosol, nucleus
141	2085	PNPH_BOVIN	P55859	PNP	Purine nucleoside phosphorylase OS=Bos taurus OX=9913 GN=PNP PE=1 SV=3	231	43	16	4	32016	-1.44	-1.41	-1.4	-1.42	0.0022	purine metabolism	Cytoplasm, Cytoskeleton
142	2089	PNPH_BOVIN	P55859	PNP	Purine nucleoside phosphorylase OS=Bos taurus OX=9913 GN=PNP PE=1 SV=3	533	48	23	8	32016	-1.65	-1.62	-1.56	-1.61	4e-07	purine metabolism	Cytoplasm, Cytoskeleton
143	2559	PRDX2_BOVIN	Q9BGI3	PRDX2	Peroxiredoxin-2 OS=Bos taurus OX=9913 GN=PRDX2 PE=2 SV=1	354	29	13	6	21932	-1.59	-1.32	-1.29	-1.38	0.00037	Detoxification of Reactive Oxygen Species; cell redox homeostasis Source: GO_Central homeostasis of number of cells Source: Ensembl hydrogen peroxide catabolic process Source: GO_Central leukocyte activation	cytoplasm
144	2487	PRDX2_BOVIN	Q9BGI3	PRDX2	Peroxiredoxin-2 OS=Bos taurus OX=9913 GN=PRDX2 PE=2 SV=1	127	29	7	1	21932	-1.8	-1.51	-1.59	-1.62	4.2e-05	Detoxification of Reactive Oxygen Species; cell redox homeostasis Source: GO_Central homeostasis of number of cells Source: Ensembl hydrogen peroxide catabolic process Source: GO_Central leukocyte activation	cytoplasm
145	2275	PRDX4_BOVIN	Q9BGI2	PRDX4	Peroxiredoxin-4 OS=Bos taurus OX=9913 GN=PRDX4 PE=2 SV=1	83	21	6	1	11560	-1.57	-1.43	-1.5	-1.49	3.6e-09	4-hydroxyproline metabolic process Source: Ensembl cell redox homeostasis Source: GO_Central extracellular matrix organization Source: Ensembl hydrogen peroxide catabolic process	Cytoplasm, Endoplasmic reticulum
146	2286	PRDX6_BOVIN	O77834	PRDX6	Peroxiredoxin-6 OS=Bos taurus OX=9913 GN=PRDX6 PE=1 SV=3	84	9	2	1	25051	1.31	1.68	1.12	1.35	0.0061	cell redox homeostasis Source: InterPro cellular response to oxidative stress Source: GO_Central hydrogen peroxide catabolic process Source: GO_Central lipid catabolic process Source: UniProtKB-KW response to oxidative stress Source: GO_Central response to reactive oxygen species	lysosome
147	2260	PRDX6_BOVIN	O77834	PRDX6	Peroxiredoxin-6 OS=Bos taurus OX=9913 GN=PRDX6 PE=1 SV=3	167	19	6	3	25051	-1.33	-1.44	-1.3	-1.36	0.0001	cell redox homeostasis Source: InterPro cellular response to oxidative stress Source: GO_Central hydrogen peroxide catabolic process Source: GO_Central lipid catabolic process Source: UniProtKB-KW response to oxidative stress Source: GO_Central response to reactive oxygen species	lysosome
148	1273	KAP2_BOVIN	P00515	PRKAR2A	cAMP-dependent protein kinase type II-alpha regulatory subunit OS=Bos taurus OX=9913 GN=PRKAR2A PE=1 SV=2	85	20	10	3		1.2	1.26	1.22	1.22	0.0003	cGMP-mediated signaling Source: GO_Central negative regulation of cAMP-dependent protein kinase activity	Cell membrane, Cytoplasm, Membrane
149	1975	Q2KJE7_BOVIN	Q2KJE7	PSME1	Proteasome (Prosome, macropain) activator subunit 1 (PA28 alpha) OS=Bos taurus OX=9913 GN=PSME1 PE=2 SV=1	145	25	13	5		-1.45	-1.33	-1.18	-1.31	6.8e-08	antigen processing and presentation of exogenous antigen Source: Ensembl positive regulation of endopeptidase activity Source: CACAO regulation of G1/S transition of mitotic cell cycle Source: GO_Central regulation of proteasomal protein catabolic process	Proteasome
150	1955	RACK1_BOVIN	P63243	RACK1	Receptor of activated protein C kinase 1 OS=Bos taurus OX=9913 GN=RACK1 PE=2 SV=3	185	23	13	3		-1.65	-1.31	-1.31	-1.42	3.5e-06	Apoptosis, Biological rhythms, Cell cycle, Gastrulation, Growth regulation, Translation regulation	Cell membrane, Cell projection, Cytoplasm, Membrane, Nucleus
151	1677	RBM4_BOVIN	Q3MHX3	RBM4	RNA-binding protein 4 OS=Bos taurus OX=9913 GN=RBM4 PE=2 SV=1	86	13	8	2		-1.47	-1.47	-1.49	-1.48	2.2e-06	Differentiation, mRNA processing, mRNA splicing, RNA-mediated gene silencing	Cytoplasm, Nucleus
152	1218	RTCB_BOVIN	Q5E9T9	RTCB	tRNA-splicing ligase RtcB homolog OS=Bos taurus OX=9913 GN=RTCB PE=2 SV=1	145	20	15	3		1.32	1.31	1.24	1.29	2e-05	tRNA processing	Cytoplasm, Nucleus
153	1378	RUVB2_BOVIN	Q2TBU9	RUVBL2	RuvB-like 2 OS=Bos taurus OX=9913 GN=RUVBL2 PE=2 SV=3	367	37	23	4		1.37	1.15	1.12	1.18	0.012	DNA damage, DNA recombination, DNA repair, Transcription, Transcription regulation
154	1702	ILEU_BOVIN	Q1JPB0	SERPINB1	Leukocyte elastase inhibitor OS=Bos taurus OX=9913 GN=SERPINB1 PE=2 SV=2	63	7	3	1		1.63	1.37	1.2	1.44	0.00059	Neutrophil serine protease inhibitor that plays an essential role in the regulation of the innate immune response, inflammation and cellular homeostasis. Acts primarily to protect the cell from proteases released in the cytoplasm during stress or infection. T
155	2648	SSRD_BOVIN	Q2TBX5	SSR4	Translocon-associated protein subunit delta OS=Bos taurus OX=9913 GN=SSR4 PE=2 SV=1	67	18	4	1	18802	-1.6	-1.32	1.06	-1.25	0.007	regulate the retention of ER resident proteins.	Endoplasmic reticulum, Membrane
156	1682	A5PJA6_BOVIN	A5PJA6	STOML2	Stomatin (EPB72)-like 2 OS=Bos taurus OX=9913 GN=STOML2 PE=2 SV=1	170	20	10	4		-1.37	-1.19	-1.18	-1.24	0.0012	CD4-positive, alpha-beta T cell activation Source: Ensembl cellular calcium ion homeostasis Source: Ensembl interleukin-2 production Source: Ensembl lipid localization Source: Ensembl mitochondrial ATP synthesis coupled proton transport Source: Ensembl mitochondrial calcium ion transmembrane transport Source: Ensembl mitochondrial protein processing Source: Ensembl positive regulation of cardioli…
157	963	A7E3W4_BOVIN	A7E3W4	TKT	Transketolase OS=Bos taurus OX=9913 GN=TKT PE=1 SV=1	331	30	21	6		1.1	1.34	1.29	1.25	0.0016	Pentose phosphate pathway	everywhere
158	1004	A7E3W4_BOVIN	A7E3W4	TKT	Transketolase OS=Bos taurus OX=9913 GN=TKT PE=1 SV=1	267	28	18	4		-1.07	1.32	1.3	1.17	0.019	Pentose phosphate pathway	everywhere
159	2142	TPIS_BOVIN	Q5E956	TPI1	Triosephosphate isomerase OS=Bos taurus OX=9913 GN=TPI1 PE=2 SV=3	86	8	2	1	26673	-1.24	-1.22	-1.28	-1.25	4e-05	Gluconeogenesis, Glycolysis	cytoplasm
160	2136	TPIS_BOVIN	Q5E956	TPI1	Triosephosphate isomerase OS=Bos taurus OX=9913 GN=TPI1 PE=2 SV=3	211	53	17	4	26673	-1.16	-1.27	-1.37	-1.26	0.0035	Gluconeogenesis, Glycolysis	cytoplasm
161	2143	TPIS_BOVIN	Q5E956	TPI1	Triosephosphate isomerase OS=Bos taurus OX=9913 GN=TPI1 PE=2 SV=3	132	16	4	1	26673	-1.21	-1.23	-1.4	-1.28	0.0011	Gluconeogenesis, Glycolysis	cytoplasm
162	2151	TPIS_BOVIN	Q5E956	TPI1	Triosephosphate isomerase OS=Bos taurus OX=9913 GN=TPI1 PE=2 SV=3	89	8	2	1	26673	-1.47	-1.37	-1.22	-1.35	1e-06	Gluconeogenesis, Glycolysis	cytoplasm
163	1355	TBB5_BOVIN	Q2KJD0	TUBB5	Tubulin beta-5 chain OS=Bos taurus OX=9913 GN=TUBB5 PE=2 SV=1	280	37	25	6		-1.33	-1.23	-1.11	-1.22	0.0002	microtubule-based process Source: GO_Central microtubule cytoskeleton organization	Cytoplasm, Cytoskeleton, Microtubule
164	1469	EFTU_BOVIN	P49410	TUFM	Elongation factor Tu, mitochondrial OS=Bos taurus OX=9913 GN=TUFM PE=1 SV=1	161	18	13	4		-1.37	-1.24	-1.31	-1.31	1.1e-05	Protein biosynthesis	mitochondrion
165	2925	G8JKZ8_BOVIN	G8JKZ8	TXN	Thioredoxin OS=Bos taurus OX=9913 GN=TXN PE=4 SV=1	121	34	4	2	10861	-1.97	-1.56	-1.22	-1.54	7.1e-06	cell redox homeostasis Source: Ensembl glycerol ether metabolic process Source: InterPro negative regulation of hydrogen peroxide-induced cell death Source: Ensembl negative regulation of protein export from nucleus Source: Ensembl negative regulation of transcription by RNA polymerase II	cytosol: nucleus
166	1349	QCR1_BOVIN	P31800	UQCRC1	Cytochrome b-c1 complex subunit 1, mitochondrial OS=Bos taurus OX=9913 GN=UQCRC1 PE=1 SV=2	138	22	13	3		1.27	1.2	1.16	1.21	0.0062	Electron transport, Respiratory chain, Transport	Mitochondrion
167	1418	QCR1_BOVIN	P31800	UQCRC1	Cytochrome b-c1 complex subunit 1, mitochondrial OS=Bos taurus OX=9913 GN=UQCRC1 PE=1 SV=2	85	20	13	2		-1.51	-1.16	-1.13	-1.23	0.0025	Electron transport, Respiratory chain, Transport	Mitochondrion
168	1025	VIME_BOVIN	P48616	VIM	Vimentin OS=Bos taurus OX=9913 GN=VIM PE=1 SV=3	412	42	24	5		2.14	3.14	2.97	2.75	3e-06	Vimentins are class-III intermediate filaments found in various non-epithelial cells, especially mesenchymal cells. Vimentin is attached to the nucleus, endoplasmic reticulum, and mitochondria, either laterally or terminally.	Cytoplasm, Cytoskeleton, Intermediate filament, Nucleus
169	953	VIME_BOVIN	P48616	VIM	Vimentin OS=Bos taurus OX=9913 GN=VIM PE=1 SV=3	216	28	12	2		2.49	2.9	2.47	2.56	9.5e-06	Vimentins are class-III intermediate filaments found in various non-epithelial cells, especially mesenchymal cells. Vimentin is attached to the nucleus, endoplasmic reticulum, and mitochondria, either laterally or terminally.	Cytoplasm, Cytoskeleton, Intermediate filament, Nucleus
170	958	VIME_BOVIN	P48616	VIM	Vimentin OS=Bos taurus OX=9913 GN=VIM PE=1 SV=3	176	22	12	3		2.19	2.7	2.15	2.35	0.0011	Vimentins are class-III intermediate filaments found in various non-epithelial cells, especially mesenchymal cells. Vimentin is attached to the nucleus, endoplasmic reticulum, and mitochondria, either laterally or terminally.	Cytoplasm, Cytoskeleton, Intermediate filament, Nucleus
171	857	VIME_BOVIN	P48616	VIM	Vimentin OS=Bos taurus OX=9913 GN=VIM PE=1 SV=3	372	48	25	5	53695	2.07	2.44	2.25	2.27	6.9e-06	Vimentins are class-III intermediate filaments found in various non-epithelial cells, especially mesenchymal cells. Vimentin is attached to the nucleus, endoplasmic reticulum, and mitochondria, either laterally or terminally.	Cytoplasm, Cytoskeleton, Intermediate filament, Nucleus
172	1019	VIME_BOVIN	P48616	VIM	Vimentin OS=Bos taurus OX=9913 GN=VIM PE=1 SV=3	217	45	18	3		2.71	2.43	1.92	2.26	0.00014	Vimentins are class-III intermediate filaments found in various non-epithelial cells, especially mesenchymal cells. Vimentin is attached to the nucleus, endoplasmic reticulum, and mitochondria, either laterally or terminally.	Cytoplasm, Cytoskeleton, Intermediate filament, Nucleus
173	1068	VIME_BOVIN	P48616	VIM	Vimentin OS=Bos taurus OX=9913 GN=VIM PE=1 SV=3	544	45	28	8		1.97	2.45	1.73	2.06	5.4e-05	Vimentins are class-III intermediate filaments found in various non-epithelial cells, especially mesenchymal cells. Vimentin is attached to the nucleus, endoplasmic reticulum, and mitochondria, either laterally or terminally.	Cytoplasm, Cytoskeleton, Intermediate filament, Nucleus
174	990	VIME_BOVIN	P48616	VIM	Vimentin OS=Bos taurus OX=9913 GN=VIM PE=1 SV=3	350	48	30	6		1.12	1.53	1.64	1.41	2.6e-05	Vimentins are class-III intermediate filaments found in various non-epithelial cells, especially mesenchymal cells. Vimentin is attached to the nucleus, endoplasmic reticulum, and mitochondria, either laterally or terminally.	Cytoplasm, Cytoskeleton, Intermediate filament, Nucleus
175	1578	VIME_BOVIN	P48616	VIM	Vimentin OS=Bos taurus OX=9913 GN=VIM PE=1 SV=3	78	7	4	1		1.08	1.25	1.37	1.25	0.002	Vimentins are class-III intermediate filaments found in various non-epithelial cells, especially mesenchymal cells. Vimentin is attached to the nucleus, endoplasmic reticulum, and mitochondria, either laterally or terminally.	Cytoplasm, Cytoskeleton, Intermediate filament, Nucleus
176	1180	VIME_BOVIN	P48616	VIM	Vimentin OS=Bos taurus OX=9913 GN=VIM PE=1 SV=3	67	23	12	1		-1.11	-1.22	-1.39	-1.24	8.6e-05	Vimentins are class-III intermediate filaments found in various non-epithelial cells, especially mesenchymal cells. Vimentin is attached to the nucleus, endoplasmic reticulum, and mitochondria, either laterally or terminally.	Cytoplasm, Cytoskeleton, Intermediate filament, Nucleus
177	671	VIME_BOVIN	P48616	VIM	Vimentin OS=Bos taurus OX=9913 GN=VIM PE=1 SV=3	89	33	15	1		-1.53	-1.29	-1.21	-1.33	1.6e-05	Vimentins are class-III intermediate filaments found in various non-epithelial cells, especially mesenchymal cells. Vimentin is attached to the nucleus, endoplasmic reticulum, and mitochondria, either laterally or terminally.	Cytoplasm, Cytoskeleton, Intermediate filament, Nucleus
178	1064	VIME_BOVIN	P48616	VIM	Vimentin OS=Bos taurus OX=9913 GN=VIM PE=1 SV=3	151	19	11	3		-1.38	-1.36	-1.21	-1.33	0.0076	Vimentins are class-III intermediate filaments found in various non-epithelial cells, especially mesenchymal cells. Vimentin is attached to the nucleus, endoplasmic reticulum, and mitochondria, either laterally or terminally.	Cytoplasm, Cytoskeleton, Intermediate filament, Nucleus
179	612	VIME_BOVIN	P48616	VIM	Vimentin OS=Bos taurus OX=9913 GN=VIM PE=1 SV=3	483	50	26	7	53695	-1.48	-1.47	-1.54	-1.48	1e-07	Vimentins are class-III intermediate filaments found in various non-epithelial cells, especially mesenchymal cells. Vimentin is attached to the nucleus, endoplasmic reticulum, and mitochondria, either laterally or terminally.	Cytoplasm, Cytoskeleton, Intermediate filament, Nucleus
180	1239	SYWC_BOVIN	P17248	WARS	Tryptophan--tRNA ligase, cytoplasmic OS=Bos taurus OX=9913 GN=WARS PE=1 SV=3	115	8	3	1		-1.03	1.45	2.33	1.71	0.013	Protein biosynthesis	cytoplasm
181	1232	SYWC_BOVIN	P17248	WARS	Tryptophan--tRNA ligase, cytoplasmic OS=Bos taurus OX=9913 GN=WARS PE=1 SV=3	313	26	13	3		-1.47	-1.67	-1.86	-1.65	8.4e-07	Protein biosynthesis	cytoplasm
182	2072	1433E_BOVIN	P62261	YWHAE	14-3-3 protein epsilon OS=Bos taurus OX=9913 GN=YWHAE PE=2 SV=1	133	23	7	2		-1.76	-1.4	-1.13	-1.4	3.8e-05	Adapter protein implicated in the regulation of a large spectrum of both general and specialized signaling pathways. Binds to a large number of partners, usually by recognition of a phosphoserine or phosphothreonine motif.	Cytoplasm, Nucleus
183	2176	1433G_BOVIN	P68252	YWHAG	14-3-3 protein gamma OS=Bos taurus OX=9913 GN=YWHAG PE=1 SV=2	76	13	6	3	28235	-1.53	-1.27	-1.03	-1.25	0.0019	Adapter protein implicated in the regulation of a large spectrum of both general and specialized signaling pathways. Binds to a large number of partners, usually by recognition of a phosphoserine or phosphothreonine motif.	Cytoplasm, Nucleus
184	2183	1433Z_BOVIN	P63103	YWHAZ	14-3-3 protein zeta/delta OS=Bos taurus OX=9913 GN=YWHAZ PE=1 SV=1	266	31	10	4	27728	-1.57	-1.33	-1.12	-1.32	2e-05	Adapter protein implicated in the regulation of a large spectrum of both general and specialized signaling pathways. Binds to a large number of partners, usually by recognition of a phosphoserine or phosphothreonine motif.	Cytoplasm,
