# Supplementary material for: Revisiting Ehrlichia ruminantium Replication Cycle Using Proteomics: The Host and the Bacterium Perspectives
Source: Microorganisms. 2021 May 26;9(6):1144. doi: 10.3390/microorganisms9061144 (PMC8229282; doi:10.3390/microorganisms9061144)
Supplement: Supplementary file 1 [file microorganisms-09-01144-s001.zip › supplemental data 22may2021/Table S2_LC results_final.xlsx]

## Sheet: 1DE-LC-MSMS +Perseus
Table S2:	LC results after Perseus analysis
24h	48h	72h	96h	120h	24h inf	48h inf	72h inf	96h inf	120h inf	C: OS_CHECK	C: Student's T-test Significant p	C: Student's T-test significant	N: Peptides	N: Razor + unique peptides	N: Unique peptides	N: Sequence coverage [%]	N: Unique + razor sequence coverage [%]	N: Unique sequence coverage [%]	N: Mol. weight [kDa]	N: PEP	N: Intensity	N: MS/MS Count	N: -Log Student's T-test p-value p	N: Student's T-test q-value p	N: Student's T-test Difference p	N: Student's T-test Test statistic p	T: Protein IDs	T: Majority protein IDs	T: id	T: CASE_CHECK	T: ID_CHECK	T: LEADING_CHECK	T: STATUS_CHECK	T: DESC_CHECK	T: GN_CHECK
27.4429	27.4546	26.9868	27.4117	27.8312	25.4642	25.2047	25.7605	25.2414	24.9581	Bos taurus	+	p	32	32	3	32.2	32.2	4	147.5	1.6655e-227	3540800000	337	5.39375	0	-2.09962	-11.0392	F1MRY9	F1MRY9	834	LEADING_AUTO - DO NOT CHANGE!	834	F1MRY9	tr	Aldehyde oxidase 1	AOX1
22.8864	23.2182	22.936	22.5542	23.0431	21.5587	21.3343	21.7686	21.4381	21.4679	Bos taurus	+	p	4	3	3	21.4	18.6	18.6	29.78	4.8711e-30	161380000	45	5.30729	0	-1.41408	-10.7518	Q3SX44	Q3SX44	1677	LEADING_AUTO - DO NOT CHANGE!	1677	Q3SX44	sp	N(G),N(G)-dimethylarginine dimethylaminohydrolase 2	DDAH2
25.0026	24.6687	24.9855	25.2245	25.3958	23.7728	23.6566	23.9592	23.7968	23.7471	Bos taurus	+	p	8	8	8	19.8	19.8	19.8	53.977	2.2697e-42	765760000	109	4.93532	0	-1.26891	-9.58848	Q2KJH9;F1N2L9	Q2KJH9;F1N2L9	1010	LEADING_AUTO - DO NOT CHANGE!	1010	Q2KJH9	sp	4-trimethylaminobutyraldehyde dehydrogenase	ALDH9A1
23.8767	23.341	24.0756	23.5733	23.7401	21.7488	21.0613	22.1937	21.9436	21.0974	Bos taurus	+	p	6	6	6	20.5	20.5	20.5	51.8	8.2118e-55	232600000	33	4.40848	0.018	-2.11238	-8.12528	A4IFD1	A4IFD1	74	LEADING_AUTO - DO NOT CHANGE!	74	A4IFD1	tr	Programmed cell death protein 4	PDCD4
24.0509	23.6842	23.7596	23.4481	23.7643	22.5943	22.0229	21.868	22.5531	21.6513	Bos taurus	+	p	5	5	5	9.3	9.3	9.3	81.792	7.1801e-15	293270000	61	4.20172	0.0184	-1.60349	-7.60345	E1BEM1	E1BEM1	424	LEADING_AUTO - DO NOT CHANGE!	424	E1BEM1	tr	Eukaryotic elongation factor 2 kinase	EEF2K
29.3371	29.3318	29.2017	29.6325	29.885	27.9595	27.5184	28.3485	27.3474	27.1894	Bos taurus	+	p	30	30	26	71.1	71.1	66.1	54.805	0	15274000000	1071	4.09324	0.0177143	-1.80496	-7.34044	P48644	P48644	1323	LEADING_AUTO - DO NOT CHANGE!	1323	P48644	sp	Retinal dehydrogenase 1	ALDH1A1
25.1565	25.2883	24.5916	25.0583	25.345	23.9259	23.344	23.8529	23.3662	22.9122	Bos taurus	+	p	8	8	8	38	38	38	39.677	1.872e-124	789920000	119	3.95564	0.019	-1.60768	-7.01692	Q3ZC42	Q3ZC42	1794	LEADING_AUTO - DO NOT CHANGE!	1794	Q3ZC42	sp	Alcohol dehydrogenase class-3	ADH5
24.6695	24.6977	24.429	24.7027	24.7023	21.5538	21.3426	23.0953	22.7309	21.1598	Bos taurus	+	p	6	6	6	54.8	54.8	54.8	15.074	4.4476e-36	456360000	68	3.83366	0.024	-2.6638	-6.7392	P55052;G3N269	P55052;G3N269	1337	LEADING_AUTO - DO NOT CHANGE!	1337	P55052	sp	Fatty acid-binding protein, epidermal	FABP5
25.9468	26.0019	25.4558	25.8103	26.3761	24.7099	24.2914	25.0241	24.3281	24.4241	Bos taurus	+	p	10	10	10	19.3	19.3	19.3	69.178	6.3436e-90	1348000000	175	3.81995	0.0229091	-1.36266	-6.70851	A4IFN6	A4IFN6	79	LEADING_AUTO - DO NOT CHANGE!	79	A4IFN6	tr	Sorting nexin	SNX18
25.788	25.8435	25.6972	26.0379	26.1735	24.636	23.6752	24.9072	24.4167	24.0121	Bos taurus	+	p	6	6	6	26.5	26.5	26.5	33.932	4.4149e-78	1345100000	127	3.81038	0.021	-1.57858	-6.68714	F1N0Y0;F6R7H1	F1N0Y0	974	LEADING_AUTO - DO NOT CHANGE!	974	F1N0Y0	tr	Uridine phosphorylase	UPP1
25.5922	25.3539	24.3487	24.6624	25.0698	22.9817	22.7759	23.4603	21.8959	22.5138	Bos taurus	+	p	7	3	3	48.3	20.5	20.5	25.925	1.2969e-48	692700000	63	3.78781	0.0209231	-2.27988	-6.63694	Q3ZBU0	Q3ZBU0	1780	LEADING_AUTO - DO NOT CHANGE!	1780	Q3ZBU0	tr	PDZ and LIM domain protein 5	PDLIM5
25.7777	25.935	25.2416	25.3972	25.9426	24.0245	23.6534	24.7717	24.2648	24.2416	Bos taurus	+	p	10	10	8	23.5	23.5	19.5	58.434	3.9863e-162	1074800000	152	3.64657	0.0274286	-1.46761	-6.32896	F1MZN7;Q2TBW7	F1MZN7;Q2TBW7	948	LEADING_AUTO - DO NOT CHANGE!	948	F1MZN7	tr	Sorting nexin-2	SNX2
23.3888	23.2042	22.9775	22.6906	23.2705	22.2851	21.7965	21.2708	21.3341	21.9394	Bos taurus	+	p	2	2	2	2.4	2.4	2.4	109.72	2.8277e-09	162740000	6	3.53231	0.0306667	-1.38118	-6.08729	A6QPT7	A6QPT7	191	LEADING_AUTO - DO NOT CHANGE!	191	A6QPT7	sp	Endoplasmic reticulum aminopeptidase 2	ERAP2
25.9383	26.1131	25.907	26.2145	26.5617	24.6804	24.2318	25.4743	24.5122	24.3921	Bos taurus	+	p	13	13	13	36.7	36.7	36.7	52.555	5.8776e-124	1603100000	265	3.50466	0.02875	-1.48876	-6.02979	Q2KJ32	Q2KJ32	1588	LEADING_AUTO - DO NOT CHANGE!	1588	Q2KJ32	sp	Selenium-binding protein 1	SELENBP1
24.6098	24.4267	24.1513	24.3872	24.171	23.171	21.262	21.6035	22.5237	22.5188	Bos taurus	+	p	9	9	9	21.1	21.1	21.1	63.502	8.1503e-39	363340000	69	3.48955	0.0262222	-2.13342	-5.99851	F1MZY2;Q08DQ2	F1MZY2	957	LEADING_AUTO - DO NOT CHANGE!	957	F1MZY2	tr	Glutamine--fructose-6-phosphate transaminase 1	GFPT1
24.8065	25.0059	24.2521	24.4275	25.3739	23.4167	23.0512	23.807	22.8743	23.1602	Bos taurus	+	p	11	11	11	22.1	22.1	22.1	57.274	5.8252e-39	644660000	105	3.41886	0.0298947	-1.5113	-5.85366	P53619	P53619	1334	LEADING_AUTO - DO NOT CHANGE!	1334	P53619	sp	Coatomer subunit delta	ARCN1
22.2558	21.8439	22.0056	22.0148	22.7166	20.3357	19.0347	18.9153			Bos taurus	+	p	4	4	4	19	19	19	35.722	7.2006e-42	114610000	43	3.38489	0.0306	-2.73875	-7.03492	G3N3D4	G3N3D4	1159	LEADING_AUTO - DO NOT CHANGE!	1159	G3N3D4	tr	Potassium channel tetramerization domain containing 12	KCTD12
24.2937	24.5654	24.2465	24.3062	25.0257	23.1964	23.2452	23.0466	21.8023	22.7648	Bos taurus	+	p	6	6	6	9.9	9.9	9.9	73.253	1.5253e-20	487270000	67	3.25775	0.03392	-1.67642	-5.53221	A7E303	A7E303	215	LEADING_AUTO - DO NOT CHANGE!	215	A7E303	tr	COL8A1 protein	COL8A1
18.8839	19.3168	18.9915	19.1447	19.9505	17.7216	18.1291	18.419	17.6111	17.7103	Bos taurus	+	p	2	2	2	4.7	4.7	4.7	40.536	2.4532e-31	12623000	42	3.25039	0.0326154	-1.33927	-5.51779	Q3ZBT0;F1MMB8	Q3ZBT0;F1MMB8	764	LEADING_AUTO - DO NOT CHANGE!	764	Q3ZBT0	sp	CapZ-interacting protein	RCSD1
21.0956	23.2233	23.0152	22.1401	22.1853	20.3283	19.4919	18.9603	19.3099	20.443	Bos taurus	+	p	2	2	2	2.5	2.5	2.5	148.56	1.0168e-27	98625000	41	3.24725	0.0314074	-2.62523	-5.51167	F1MJ10	F1MJ10	703	LEADING_AUTO - DO NOT CHANGE!	703	F1MJ10	tr	Neural precursor cell expressed, developmentally down-regulated 4, E3 ubiquitin protein ligase	NEDD4
22.9279	24.0282	23.0054	23.8226	23.4344	22.1024		21.2476	21.5225	21.9045	Bos taurus	+	p	6	6	6	27	27	27	40.722	3.8575e-47	255070000	52	3.20759	0.0335714	-1.74947	-5.86667	Q17QE2	Q17QE2	1468	LEADING_AUTO - DO NOT CHANGE!	1468	Q17QE2	sp	LIM and cysteine-rich domains protein 1	LMCD1
28.1926	28.5442	27.9109	28.1526	28.5535	26.8528	26.7923	27.6089	27.4015	26.6783	Bos taurus	+	p	21	21	19	50.9	50.9	47.1	55.097	0	7385100000	799	3.20682	0.0324138	-1.20402	-5.43299	G3X6U1	G3X6U1	1168	LEADING_AUTO - DO NOT CHANGE!	1168	G3X6U1	tr	Aldehyde dehydrogenase 1 family member A2	ALDH1A2
24.2635	24.0648	23.6935	24.1919	24.5157	22.6831	21.7624	23.0857	22.3561	23.1125	Bos taurus	+	p	12	6	6	39.4	24.4	24.4	50.565	3.3478e-205	379530000	93	3.19725	0.0307097	-1.5459	-5.41447	P21856	P21856	1284	LEADING_AUTO - DO NOT CHANGE!	1284	P21856	sp	Rab GDP dissociation inhibitor alpha	GDI1
23.8027	23.7708	23.0349	23.4477	24.0267	22.3637	21.8529	22.5178	21.5014	22.6391	Bos taurus	+	p	7	7	7	16.5	16.5	16.5	59.336	7.7281e-21	253590000	23	3.10083	0.0286154	-1.44158	-5.23007	F1MMK2	F1MMK2	768	LEADING_AUTO - DO NOT CHANGE!	768	F1MMK2	tr	Glucose-6-phosphate 1-dehydrogenase	G6PD
26.3887	26.3093	25.6554	25.7254	26.4675	24.6029	24.9614	25.475	24.5308	24.5586	Bos taurus	+	p	19	19	19	38.5	38.5	38.5	84.038	0	1603400000	194	3.05243	0.0292381	-1.28353	-5.13894	F1MD34	F1MD34	619	LEADING_AUTO - DO NOT CHANGE!	619	F1MD34	tr	Niban apoptosis regulator 2	NIBAN2
25.1804	26.1257	25.9843	26.3517	26.3433	23.1463	24.285	24.9891	24.2235	23.6213	Bos taurus	+	p	6	6	6	51.5	51.5	51.5	14.678	1.7897e-192	1434000000	172	3.03583	0.0299535	-1.94402	-5.10791	P48035;F1MHQ4	P48035;F1MHQ4	681	LEADING_AUTO - DO NOT CHANGE!	681	P48035	sp	Fatty acid-binding protein, adipocyte	FABP4
26.4479	26.6523	26.2229	26.5946	26.5651	24.8734	24.6682	26.0583	25.3509	24.9108	Bos taurus	+	p	9	9	9	62.3	62.3	62.3	22.426	2.6257e-192	2133400000	212	3.03545	0.0292727	-1.32423	-5.1072	Q5E9F5;Q3ZBY2	Q5E9F5	1876	LEADING_AUTO - DO NOT CHANGE!	1876	Q5E9F5	sp	Transgelin-2	TAGLN2
23.8273	23.185	23.1484	23.3115	23.2449	21.7231		21.474	20.2377		Bos taurus	+	p	6	6	6	25.3	25.3	25.3	40.919	2.2014e-37	192010000	42	2.96906	0.0311667	-2.1985	-5.87819	P56658;A6H7A2	P56658;A6H7A2	144	LEADING_AUTO - DO NOT CHANGE!	144	P56658	sp	Adenosine deaminase	ADA
23.9569	23.6235	22.891	23.3409	23.6521	22.3788	22.5445	22.6624	22.0264	21.7527	Bos taurus	+	p	5	5	5	22.8	22.8	22.8	40.217	7.1724e-32	268830000	39	2.95447	0.0307451	-1.21992	-4.95738	Q1RMX7	Q1RMX7	1513	LEADING_AUTO - DO NOT CHANGE!	1513	Q1RMX7	tr	N-acetylneuraminic acid synthase	NANS
22.5846	24.5364	22.6377	23.1933	23.6167	20.8372	21.8994	20.5521	21.4867	21.2802	Bos taurus	+	p	5	5	5	20.3	20.3	20.3	35.919	4.6501e-16	168910000	20	2.91011	0.0306909	-2.10261	-4.8764	P16116;Q5E962;E1BNW1	P16116;Q5E962	1269	LEADING_AUTO - DO NOT CHANGE!	1269	P16116	sp	Aldose reductase	AKR1B1
23.8383	24.4923	24.1749	24.6563	24.9664	22.6418	22.9093	23.6174	23.331	22.3398	Bos taurus	+	p	6	6	6	28.6	28.6	28.6	33.328	3.1097e-51	483570000	72	2.88886	0.03	-1.45775	-4.83787	Q3ZCK3	Q3ZCK3	1811	LEADING_AUTO - DO NOT CHANGE!	1811	Q3ZCK3	sp	3'(2'),5'-bisphosphate nucleotidase 1	BPNT1
24.0308	24.5467	24.0818	24.7567	24.7505	22.7216	22.5546	23.9532	23.0664	22.7142	Bos taurus	+	p	7	7	7	28.9	28.9	28.9	33.23	5.371e-54	512630000	70	2.87101	0.0308667	-1.43133	-4.80562	E1BBM1	E1BBM1	376	LEADING_AUTO - DO NOT CHANGE!	376	E1BBM1	tr	GLOD4 protein	GLOD4
21.7085	21.6174	22.1861	22.463	22.6966	21.37	21.0852	20.4814	20.1419	20.3276	Bos taurus	+	p	6	6	6	2	2	2	572.59	1.3974e-23	103040000	85	2.77336	0.0377143	-1.45311	-4.63131	E1BHT5;G3N0A8	E1BHT5	471	LEADING_AUTO - DO NOT CHANGE!	471	E1BHT5	tr	Ubiquitin protein ligase E3 component n-recognin 4	UBR4
23.2778	22.8859	22.514	22.5427	23.822	21.933	20.8471	21.5095	21.0101	21.9739	Bos taurus	+	p	6	5	5	16.4	14.8	14.8	65.715	4.3787e-72	170480000	48	2.75729	0.0377231	-1.55378	-4.60295	E1BMD6	E1BMD6	539	LEADING_AUTO - DO NOT CHANGE!	539	E1BMD6	tr	Uncharacterized protein	LPP
23.0885	23.2322	22.8598	22.827	23.4969	22.4371	21.8164	22.2631	21.0676	21.7598	Bos taurus	+	p	3	3	3	15.5	15.5	15.5	37.614	1.5574e-12	178760000	23	2.7488	0.0380606	-1.23207	-4.58801	Q5EA79	Q5EA79	1888	LEADING_AUTO - DO NOT CHANGE!	1888	Q5EA79	sp	Aldose 1-epimerase	GALM
21.4815	20.4626	20.4025	21.9334	22.1629	19.3331	19.3282	19.9371	18.5789	18.0692	Bos taurus	+	p	8	8	8	13.3	13.3	13.3	103.09	1.7825e-18	61889000	40	2.7355	0.0390448	-2.23927	-4.56465	F1MH24;H2XJE8	F1MH24;H2XJE8	670	LEADING_AUTO - DO NOT CHANGE!	670	F1MH24	sp	AP2-associated protein kinase 1	AAK1
22.9224	22.8225	22.8403	22.7742	23.0137	21.6193	20.87	22.3643	20.802	20.2342	Bos taurus	+	p	3	3	3	5.5	5.5	5.5	79.313	5.786e-14	153200000	23	2.73478	0.0384706	-1.69666	-4.56338	A4IF69	A4IF69	70	LEADING_AUTO - DO NOT CHANGE!	70	A4IF69	sp	NHL repeat-containing protein 2	NHLRC2
18.2901	20.3868	21.3843	19.1668	21.0414	17.7451	17.0779	17.6323	17.1594	17.0332	Bos taurus	+	p	3	3	3	2.1	2.1	2.1	200.21	7.4864e-08	31819000	3	2.72201	0.0368889	-2.72433	-4.54101	G3X6E6	G3X6E6	1165	LEADING_AUTO - DO NOT CHANGE!	1165	G3X6E6	tr	Tetratricopeptide repeat, ankyrin repeat and coiled-coil containing 1	TANC1
24.2029	23.6065	23.4792	23.2309	23.8581	21.7266	21.4772	22.9827	22.684	22.2547	Bos taurus	+	p	3	3	3	28.4	28.4	28.4	24.472	9.8893e-65	232850000	61	2.65715	0.0412987	-1.45048	-4.42825	A7MBG9;Q1JPH6	Q1JPH6	240	LEADING_AUTO - DO NOT CHANGE!	240	Q1JPH6	sp	Eukaryotic translation initiation factor 4H	EIF4H
26.4772	26.1844	25.235	26	25.6611	24.5797	24.0873	25.329	24.6169	24.2935	Bos taurus	+	p	6	6	3	57.9	57.9	24.6	12.791	1.8474e-26	1313900000	72	2.6535	0.0409231	-1.33027	-4.42193	F1MPL4;Q3T0Q4	F1MPL4;Q3T0Q4	805	LEADING_AUTO - DO NOT CHANGE!	805	Q3T0Q4	sp	Nucleoside diphosphate kinase B	NME2
24.4891	25.0153	24.4551	24.6371	25.0798	22.7179	22.7833	24.1639	23.745	23.512	Bos taurus	+	p	7	7	7	32.8	32.8	32.8	31.308	2.134e-53	623650000	60	2.62725	0.0426173	-1.35087	-4.37673	Q3T0Y1	Q3T0Y1	1748	LEADING_AUTO - DO NOT CHANGE!	1748	Q3T0Y1	tr	Ubiquitin thioesterase	OTUB1
25.1793	24.4352	24.5495	24.73	25.633	23.7478	22.5402	23.9151	23.2301	23.7809	Bos taurus	+	p	5	5	5	18.3	18.3	18.3	37.297	3.6719e-20	750370000	81	2.60474	0.0430952	-1.46256	-4.33813	Q58DA7;F1ML12	Q58DA7;F1ML12	736	LEADING_AUTO - DO NOT CHANGE!	736	Q58DA7	sp	Glutaredoxin-3	GLRX3
24.7081	25.4433	25.1033	25.5304	25.5428	22.3999	22.6359	24.5792	24.0361	22.8782	Bos taurus	+	p	15	15	14	49.7	49.7	46.4	36.728	8.5102e-236	994730000	190	2.59204	0.0438118	-1.95973	-4.31643	Q3SZB7	Q3SZB7	1702	LEADING_AUTO - DO NOT CHANGE!	1702	Q3SZB7	sp	Fructose-1,6-bisphosphatase 1	FBP1
26.08	25.8197	25.3809	24.8379	26.0351	24.5055	24.3061	24.825	24.1178	23.529	Bos taurus	+	p	12	12	8	25.7	25.7	18.7	84.219	3.1625e-155	1144700000	163	2.59097	0.0433023	-1.37404	-4.31461	F1N161;F1MR96;F1MD74;G3N2N7	F1N161;F1MR96;F1MD74;G3N2N7	826	Multi TR	826	F1N161	tr	Calpastatin	CAST
27.3447	27.3164	26.7135	26.9743	27.0825	25.637	25.4018	26.8599	25.8073	25.4198	Bos taurus	+	p	46	46	46	29.9	29.9	29.9	274.26	0	3336200000	659	2.58168	0.0438202	-1.26111	-4.29878	F1N647;Q71SP7	F1N647;Q71SP7	1062	LEADING_AUTO - DO NOT CHANGE!	1062	F1N647	tr	Fatty acid synthase	FASN
22.3164	22.703	22.3749	23.2322	23.0494	21.488	21.401	21.8851	22.0279	20.7577	Bos taurus	+	p	4	4	4	11.1	11.1	11.1	46.819	1.1485e-09	157600000	16	2.56642	0.044044	-1.22324	-4.27281	Q3ZBM5;F1ML34	Q3ZBM5	1777	LEADING_AUTO - DO NOT CHANGE!	1777	Q3ZBM5	sp	Sorting nexin-5	SNX5
23.4486	22.5463	23.252	22.0236	22.1724		20.2587	21.3009	21.3399	20.1466	Bos taurus	+	p	3	3	3	10.5	10.5	10.5	43.965	3.3779e-80	76624000	24	2.5418	0.0461075	-1.92706	-4.47832	P21327	P21327	1282	LEADING_AUTO - DO NOT CHANGE!	1282	P21327	sp	Inositol polyphosphate 1-phosphatase	INPP1
22.0913	22.8253	20.9302	22.6693	23.1208	21.0036	19.9	20.8073	19.5823	20.4813	Bos taurus	+	p	4	4	4	28.5	28.5	28.5	25.504	2.6225e-35	76143000	15	2.51314	0.0479579	-1.97247	-4.18275	Q3T0Z7	Q3T0Z7	1750	LEADING_AUTO - DO NOT CHANGE!	1750	Q3T0Z7	sp	Dihydropteridine reductase	QDPR
23.6798	23.4796	22.8927	23.4604	23.5778	21.8558	22.2746	22.9836	21.2869	22.2189	Bos taurus	+	p	5	5	5	25.9	25.9	25.9	35.41	4.0145e-41	203200000	19	2.51023	0.0466531	-1.29407	-4.17786	Q2HJD7	Q2HJD7	1561	LEADING_AUTO - DO NOT CHANGE!	1561	Q2HJD7	sp	3-hydroxyisobutyrate dehydrogenase, mitochondrial	HIBADH
22.5698	22.1094	22.361	22.4291	22.9884	20.8083	20.6297	21.381	20.6581	18.5667	Bos taurus	+	p	4	4	4	7.3	7.3	7.3	70.949	7.5643e-12	134850000	31	2.49571	0.04784	-2.08277	-4.15349	E1BGJ5	E1BGJ5	456	LEADING_AUTO - DO NOT CHANGE!	456	E1BGJ5	tr	CD93 molecule	CD93
25.2376	24.0079	23.8886	24.6943	24.3721	21.8358	21.6828	23.436	23.2223	22.9557	Bos taurus	+	p	5	5	5	22.7	22.7	22.7	31.548	2.0335e-33	460190000	73	2.49016	0.0479604	-1.81362	-4.14418	Q08E20	Q08E20	1407	LEADING_AUTO - DO NOT CHANGE!	1407	Q08E20	sp	S-formylglutathione hydrolase	ESD
24.8873	24.9596	24.4065	24.9954	24.9842	24.1147	23.5054	23.8582	23.504	22.2589	Bos taurus	+	p	14	14	14	18.9	18.9	18.9	115.94	4.4943e-83	689030000	152	2.48734	0.0477255	-1.39837	-4.13945	Q17R14;F1MJ56	Q17R14;F1MJ56	705	LEADING_AUTO - DO NOT CHANGE!	705	Q17R14	sp	Unconventional myosin-Id	MYO1D
24.1641	24.0286	23.6796	23.4714	24.403	21.9678	22.5096	23.6172	22.299	21.6852	Bos taurus	+	p	6	6	6	18.8	18.8	18.8	63.856	1.1505e-113	340110000	95	2.4809	0.0470769	-1.5336	-4.12868	F1MFD1	F1MFD1	648	LEADING_AUTO - DO NOT CHANGE!	648	F1MFD1	tr	homologous to paxilin	PXN
23.3833	22.7482	23.0807	21.7806	22.7391	21.4301	21.1358		21.5096	21.4842	Bos taurus	+	p	2	2	2	9.7	9.7	9.7	35.425	5.3393e-07	85167000	8	2.45391	0.0486415	-1.35644	-4.31157	Q3T005;G3N1W4	Q3T005;G3N1W4	1715	LEADING_AUTO - DO NOT CHANGE!	1715	Q3T005	sp	PDZ and LIM domain protein 4	PDLIM4
24.6216	23.9864	23.419	23.0159	23.7495	25.7345	26.4003	26.724	25.8972	26.406	Bos taurus	+	p	26	26	26	30.9	30.9	30.9	133.29	1.2783e-198	1420400000	254	4.19692	0.0153333	2.47393	7.59165	P29473;F1MY54;Q27995;F1MYR5	P29473;F1MY54	920	LEADING_AUTO - DO NOT CHANGE!	920	P29473	sp	Nitric oxide synthase, endothelial	NOS3
23.9928	24.3191	23.1782	23.8581	23.3485	25.5155	25.5519	26.1407	25.0054	25.155	Bos taurus	+	p	10	10	10	22	22	22	71.404	1.5789e-42	945150000	131	3.50384	0.0270588	1.73435	6.02808	E1BHQ9;A8QQF2	E1BHQ9	469	LEADING_AUTO - DO NOT CHANGE!	469	E1BHQ9	tr	Uncharacterized protein	MCAM
23.5644	22.6871	22.778	22.2431	22.1385	24.5105	24.5181	24.8053	23.777	24.1217	Bos taurus	+	p	9	9	9	13.5	13.5	13.5	114.93	1.3942e-151	446690000	99	3.17669	0.0298182	1.6643	5.37483	F1MK44;Q27977	F1MK44	721	LEADING_AUTO - DO NOT CHANGE!	721	F1MK44	tr	Integrin alpha-5	ITGA5
22.4865	22.5454	22.3303	22.2391	22.677	23.5289	23.8872	25.0136	24.5274	25.622	Bos taurus	+	p	10	10	10	29.9	29.9	29.9	52.903	1.1607e-100	467060000	86	3.16583	0.0286857	2.06016	5.35395	E1B9H1	E1B9H1	355	LEADING_AUTO - DO NOT CHANGE!	355	E1B9H1	tr	Tubulointerstitial nephritis antigen like 1	TINAGL1
25.4523	25.092	24.179	24.253	24.8583	26.134	26.1905	26.9088	25.9421	26.2687	Bos taurus	+	p	36	36	36	32.7	32.7	32.7	158.23	1.6158e-226	1727800000	332	3.06983	0.0286829	1.52194	5.17159	E1BPX9	E1BPX9	579	LEADING_AUTO - DO NOT CHANGE!	579	E1BPX9	tr	Uncharacterized protein	LRPPRC
22.3617	21.8949	21.3098	20.7962	21.173	23.7913	23.9607	23.0514	22.7129	23.1123	Bos taurus	+	p	7	7	6	9.5	9.5	8.4	107.92	1.6146e-75	186240000	45	2.97397	0.0316596	1.81862	4.99323	E1BJ31	E1BJ31	488	LEADING_AUTO - DO NOT CHANGE!	488	E1BJ31	tr	EPH receptor A2	EPHA2
NaN	19.5638	19.6616	19.2202	20.2189	21.1567	21.1518	21.0117	20.571	20.6121	Bos taurus	+	p	3	3	3	3.9	3.9	3.9	79.086	2.5652e-07	39789000	11	2.94378	0.0306154	1.23454	5.28792	F1MT12	F1MT12	848	LEADING_AUTO - DO NOT CHANGE!	848	F1MT12	tr	Nicastrin	NCSTN
23.6769	22.97	21.9241	21.9205	22.1873	24.2573	24.0565	24.9016	24.271	24.3178	Bos taurus	+	p	10	10	10	18	18	18	98.923	6.4389e-73	420410000	118	2.92506	0.0303396	1.82509	4.90362	Q3SYU9;F1MNN6	Q3SYU9;F1MNN6	788	LEADING_AUTO - DO NOT CHANGE!	788	Q3SYU9	sp	Major vault protein	MVP
23.9221	24.5536	23.2331	23.919	23.2607	26.1172	25.7755	25.5422	24.8351	24.794	Bos taurus	+	p	23	23	23	37.1	37.1	37.1	87.229	4.2629e-212	967440000	205	2.73472	0.037913	1.63512	4.56328	A4FV23;G3N2S5	A4FV23	64	LEADING_AUTO - DO NOT CHANGE!	64	A4FV23	tr	DDX21 protein	DDX21
23.3782	22.5484	22.2695	23.0779	23.3735	23.7717	25.1249	25.251	24.2525	24.385	Bos taurus	+	p	2	2	2	20.2	20.2	20.2	24.676	2.5938e-24	434570000	41	2.73446	0.0373714	1.62754	4.56282	A0JN82	A0JN82	10	LEADING_AUTO - DO NOT CHANGE!	10	A0JN82	tr	Sorbin and SH3 domain containing 2	SORBS2
20.6007	21.5	20.1207	21.6268	21.8004	22.3974	23.1128	23.5267	22.6566	22.5214	Bos taurus	+	p	4	4	4	25.1	25.1	25.1	27.829	7.8644e-40	125020000	17	2.65079	0.0407089	1.71328	4.41726	Q5E948	Q5E948	1845	LEADING_AUTO - DO NOT CHANGE!	1845	Q5E948	sp	OCIA domain-containing protein 1	Ociad1
23.7514	23.2768	21.4206	22.6755	21.9816	24.4137	24.9316	24.652	24.0454	25.0408	Bos taurus	+	p	20	20	20	9.4	9.4	9.4	340.07	1.5984e-138	466940000	81	2.6117	0.0434217	1.9955	4.35005	F1N401	F1N401	1034	LEADING_AUTO - DO NOT CHANGE!	1034	F1N401	tr	Collagen alpha-1(XII) chain	COL12A1
23.3747	22.2529	21.7822	22.9333	22.6203	23.525	24.0449	24.2774	23.6776	23.8457	Bos taurus	+	p	12	12	12	26.6	26.6	26.6	81.445	1.3154e-71	306150000	35	2.52872	0.0470638	1.28144	4.20899	A6QLV1	A6QLV1	173	LEADING_AUTO - DO NOT CHANGE!	173	A6QLV1	tr	Sad1 and UNC84 domain containing 2	SUN2 / UNC84
22.4041	22.1799	20.1564	20.0747	19.7242	23.5427	23.6404	24.5623	22.8147	23.285	Bos taurus	+	p	10	10	10	19.4	19.4	19.4	80.609	2.4288e-87	251070000	90	2.50345	0.0471515	2.66115	4.16646	F1MBW3;F1MEX9	F1MBW3	602	LEADING_AUTO - DO NOT CHANGE!	602	F1MBW3	tr	Acyl-CoA synthetase long chain family member 4	ACSL4
NaN	NaN	NaN	NaN	NaN	22.3957	NaN	22.3297	20.5836	NaN	Bos taurus			2	2	2	7.3	7.3	7.3	74.378	6.6289e-15	24568000	11	infected cells only	infected cells only	infected cells only	infected cells only	Q3SZP5;F1MBU5	Q3SZP5;F1MBU5	601	LEADING_AUTO - DO NOT CHANGE!	601	Q3SZP5	sp	Peroxisomal acyl-coenzyme A oxidase 1	ACOX1
NaN	NaN	NaN	NaN	NaN	NaN	21.5984	NaN	20.7844	NaN	Bos taurus			1	1	1	3.7	3.7	3.7	78.662	0.0013365	4981200	3	infected cells only	infected cells only	infected cells only	infected cells only	F1N0T4	F1N0T4	973	LEADING_AUTO - DO NOT CHANGE!	973	F1N0T4	tr	Adenosine deaminase, RNA specific B1	ADARB1
NaN	NaN	NaN	NaN	NaN	NaN	16.2389	16.1448	15.9111	16.2689	Bos taurus			1	1	1	13	13	13	14.274	0.00076549	509100	3	infected cells only	infected cells only	infected cells only	infected cells only	Q08DC9	Q08DC9	1397	LEADING_AUTO - DO NOT CHANGE!	1397	Q08DC9	tr	Cell cycle exit and neuronal differentiation 1	CEND1
NaN	NaN	NaN	NaN	NaN	21.1843	21.5863	20.6048	21.3055	NaN	Bos taurus			1	1	1	2.6	2.6	2.6	49.451	0.0014785	12770000	2	infected cells only	infected cells only	infected cells only	infected cells only	E1BNC4	E1BNC4	552	LEADING_AUTO - DO NOT CHANGE!	552	E1BNC4	tr	Divergent protein kinase domain 2A	DIPK2A
NaN	NaN	NaN	NaN	NaN	NaN	20.9026	19.9537	NaN	20.9326	Bos taurus			1	1	1	5.4	5.4	5.4	20.323	0.0022135	6009600	3	infected cells only	infected cells only	infected cells only	infected cells only	A5D7V3	A5D7V3	96	LEADING_AUTO - DO NOT CHANGE!	96	A5D7V3	tr	ESM1 protein	ESM1
NaN	NaN	NaN	NaN	NaN	20.2203	20.135	NaN	19.6654	NaN	Bos taurus			1	1	1	2.7	2.7	2.7	61.003	0.0011349	7463900	2	infected cells only	infected cells only	infected cells only	infected cells only	E1BFB9	E1BFB9	438	LEADING_AUTO - DO NOT CHANGE!	438	E1BFB9	tr	Protein FAM114A2	FAM114A1
NaN	NaN	NaN	NaN	NaN	NaN	20.9379	20.9424	20.0152	20.6265	Bos taurus			2	2	2	6.2	6.2	6.2	59.076	8.8822e-08	9725600	2	infected cells only	infected cells only	infected cells only	infected cells only	Q0P5J1	Q0P5J1	1426	LEADING_AUTO - DO NOT CHANGE!	1426	Q0P5J1	sp	Fatty acyl-CoA reductase 2	FAR2
NaN	NaN	NaN	NaN	NaN	NaN	NaN	20.2746	20.2933	21.0145	Bos taurus			1	1	1	4.3	4.3	4.3	48.293	8.3201e-08	6165800	1	infected cells only	infected cells only	infected cells only	infected cells only	Q6IE76	Q6IE76	2183	LEADING_AUTO - DO NOT CHANGE!	2183	Q6IE76	tr	FDFT1 protein	fdft1
NaN	NaN	NaN	NaN	NaN	NaN	22.4882	21.4861	21.3084	NaN	Bos taurus			1	1	1	1.6	1.6	1.6	132.88	0.00031448	20983000	1	infected cells only	infected cells only	infected cells only	infected cells only	F1MPN0	F1MPN0	806	LEADING_AUTO - DO NOT CHANGE!	806	F1MPN0	tr	Fibronectin type III domain containing 3B	FNDC3B
NaN	NaN	NaN	NaN	NaN	19.8587	20.1592	20.2914	20.595	21.0874	Bos taurus			1	1	1	2	2	2	94.978	6.8922e-06	7216900	4	infected cells only	infected cells only	infected cells only	infected cells only	F1MY97	F1MY97	921	LEADING_AUTO - DO NOT CHANGE!	921	F1MY97	tr	pre-rRNA processing protein FTSJ3	FTSJ3
NaN	NaN	NaN	NaN	NaN	21.6136	NaN	20.6503	20.6667	19.594	Bos taurus			2	2	2	5.3	5.3	5.3	64.757	6.1361e-18	11261000	3	infected cells only	infected cells only	infected cells only	infected cells only	E1BB48	E1BB48	371	LEADING_AUTO - DO NOT CHANGE!	371	E1BB48	tr	Polypeptide N-acetylgalactosaminyltransferase	GALNT2
NaN	NaN	NaN	NaN	NaN	NaN	20.8876	20.7675	NaN	20.4079	Bos taurus			5	3	3	26.2	19.1	19.1	37.537	2.2503e-24	8094400	4	infected cells only	infected cells only	infected cells only	infected cells only	A5PKD6	A5PKD6	126	LEADING_AUTO - DO NOT CHANGE!	126	A5PKD6	tr	GNB4 protein	GNB4
NaN	NaN	NaN	NaN	NaN	NaN	19.3311	20.9238	19.4207	NaN	Bos taurus			3	3	3	4.8	4.8	4.8	62.517	8.287e-08	7917200	4	infected cells only	infected cells only	infected cells only	infected cells only	F6RJG0	F6RJG0	1122	LEADING_AUTO - DO NOT CHANGE!	1122	F6RJG0	tr	3-hydroxy-3-methylglutaryl coenzyme A synthase	HMGCS1
NaN	NaN	NaN	NaN	NaN	21.3882	20.9656	21.1663	20.5443	22.2048	Bos taurus			2	2	2	8.6	8.6	8.6	42.134	1.7949e-29	22382000	10	infected cells only	infected cells only	infected cells only	infected cells only	O77784-2;O77784	O77784-2;O77784	1222	LEADING_AUTO - DO NOT CHANGE!	1222	O77784	sp	Isocitrate dehydrogenase [NAD] subunit beta, mitochondrial	IDH3B
NaN	NaN	NaN	NaN	NaN	NaN	20.8099	20.916	20.0102	20.5157	Bos taurus			1	1	1	5.8	5.8	5.8	29.892	0.0010513	9964800	1	infected cells only	infected cells only	infected cells only	infected cells only	A6H6X4	A6H6X4	136	LEADING_AUTO - DO NOT CHANGE!	136	A6H6X4	sp	BTB/POZ domain-containing protein KCTD4	KCTD4
NaN	NaN	NaN	NaN	NaN	19.0159	20.8403	NaN	19.0609	NaN	Bos taurus			2	2	2	2.5	2.5	2.5	100.03	3.3398e-05	3730500	5	infected cells only	infected cells only	infected cells only	infected cells only	E1BIJ4	E1BIJ4	481	LEADING_AUTO - DO NOT CHANGE!	481	E1BIJ4	tr	LEM domain containing 3	LEMD3
NaN	NaN	NaN	NaN	NaN	20.3991	20.8227	21.3396	NaN	20.8413	Bos taurus			1	1	1	4.8	4.8	4.8	31.729	0.00035066	7769800	1	infected cells only	infected cells only	infected cells only	infected cells only	P82923	P82923	1381	LEADING_AUTO - DO NOT CHANGE!	1381	P82923	sp	28S ribosomal protein S2, mitochondrial	MRPS2
NaN	NaN	NaN	NaN	NaN	18.4522	19.2877	19.4048	NaN	18.9175	Bos taurus			1	1	1	6.4	6.4	6.4	25.831	0.00071	2187900	2	infected cells only	infected cells only	infected cells only	infected cells only	P82929;F1MKN3	P82929;F1MKN3	728	LEADING_AUTO - DO NOT CHANGE!	728	P82929	sp	28S ribosomal protein S34, mitochondrial	MRPS34
NaN	NaN	NaN	NaN	NaN	21.8962	20.8643	19.6995	NaN	19.9143	Bos taurus			3	3	3	3.7	3.7	3.7	105.98	3.3793e-12	18172000	8	infected cells only	infected cells only	infected cells only	infected cells only	F1MJX4;G3MYJ7	F1MJX4	714	LEADING_AUTO - DO NOT CHANGE!	714	F1MJX4	tr	Mtr4 exosome RNA helicase	MTREX
NaN	NaN	NaN	NaN	NaN	20.4918	21.1205	20.931	20.5207	21.1017	Bos taurus			1	1	1	3.1	3.1	3.1	35.308	0.0010583	15689000	6	infected cells only	infected cells only	infected cells only	infected cells only	Q0VCK1	Q0VCK1	1439	LEADING_AUTO - DO NOT CHANGE!	1439	Q0VCK1	tr	Myeloid-associated differentiation marker	MYADM
NaN	NaN	NaN	NaN	NaN	NaN	NaN	20.3901	20.6913	21.153	Bos taurus			1	1	1	5	5	5	20.121	0.00014863	6773100	2	infected cells only	infected cells only	infected cells only	infected cells only	A8WFQ0;P42026	A8WFQ0;P42026	272	LEADING_AUTO - DO NOT CHANGE!	272	P42026	sp	NADH dehydrogenase [ubiquinone] iron-sulfur protein 7, mitochondrial	NDUFS7
NaN	NaN	NaN	NaN	NaN	NaN	20.1235	21.1005	21.1246	22.2025	Bos taurus			1	1	1	2.3	2.3	2.3	64.84	3.2886e-06	17485000	2	infected cells only	infected cells only	infected cells only	infected cells only	O46411;B1H0W4	O46411;B1H0W4	277	LEADING_AUTO - DO NOT CHANGE!	277	O46411	sp	Cytosolic purine 5'-nucleotidase	NT5C2
NaN	NaN	NaN	NaN	NaN	NaN	20.3854	20.3232	NaN	19.9192	Bos taurus			1	1	1	2.8	2.8	2.8	44.577	0.00019471	5905000	3	infected cells only	infected cells only	infected cells only	infected cells only	Q3MHI4	Q3MHI4	1652	LEADING_AUTO - DO NOT CHANGE!	1652	Q3MHI4	sp	Phosphorylated adapter RNA export protein	PHAX
NaN	NaN	NaN	NaN	NaN	22.7755	22.0596	21.438	NaN	22.7313	Bos taurus			4	4	4	14.8	14.8	14.8	35.988	1.1109e-25	21355000	8	infected cells only	infected cells only	infected cells only	infected cells only	Q05588	Q05588	1389	LEADING_AUTO - DO NOT CHANGE!	1389	Q05588	sp	Urokinase plasminogen activator surface receptor	PLAUR
NaN	NaN	NaN	NaN	NaN	21.3877	21.2718	21.4876	20.262	20.6972	Bos taurus			1	1	1	1.5	1.5	1.5	58.134	6.3415e-06	11174000	4	infected cells only	infected cells only	infected cells only	infected cells only	Q0P5M8	Q0P5M8	1427	LEADING_AUTO - DO NOT CHANGE!	1427	Q0P5M8	sp	Mitochondrial-processing peptidase subunit alpha	PMPCA
NaN	NaN	NaN	NaN	NaN	17.1926	17.9642	17.7934	17.2641	16.7784	Bos taurus			1	1	1	3.2	3.2	3.2	62.372	3.757e-11	2413900	9	infected cells only	infected cells only	infected cells only	infected cells only	Q0VCC5	Q0VCC5	1436	LEADING_AUTO - DO NOT CHANGE!	1436	Q0VCC5	sp	Replication initiator 1	REPIN1
NaN	NaN	NaN	NaN	NaN	NaN	NaN	21.5371	20.9802	NaN	Bos taurus			1	1	1	2.9	2.9	2.9	50.84	0.00055118	5111600	1	infected cells only	infected cells only	infected cells only	infected cells only	Q2NKZ9	Q2NKZ9	1609	LEADING_AUTO - DO NOT CHANGE!	1609	Q2NKZ9	tr	Carboxypeptidase	SCPEP1
NaN	NaN	NaN	NaN	NaN	18.9208	19.6225	19.6266	NaN	18.2157	Bos taurus			1	1	1	2	2	2	94.29	1.7246e-13	3492100	2	infected cells only	infected cells only	infected cells only	infected cells only	F1MGJ5	F1MGJ5	663	LEADING_AUTO - DO NOT CHANGE!	663	F1MGJ5	tr	SEL1L, ERAD E3 ligase adaptor subunit	SEL1L
NaN	NaN	NaN	NaN	NaN	NaN	17.9327	18.2082	17.0595	NaN	Bos taurus			1	1	1	1.1	1.1	1.1	155.79	0.00024284	1642600	5	infected cells only	infected cells only	infected cells only	infected cells only	G3N000;F1MD88	F1MD88	622	Multi TR	622	G3N000	tr	Shroom family member 4	SHROOM4
NaN	NaN	NaN	NaN	NaN	21.8313	21.9712	21.4007	21.1728	20.9012	Bos taurus			2	2	2	7.5	7.5	7.5	39.379	4.8455e-11	34407000	5	infected cells only	infected cells only	infected cells only	infected cells only	Q2HJH6;F1MLP7	Q2HJH6;F1MLP7	745	LEADING_AUTO - DO NOT CHANGE!	745	Q2HJH6	sp	U5 small nuclear ribonucleoprotein 40 kDa protein	SNRNP40
NaN	NaN	NaN	NaN	NaN	22.5286	20.4994	21.9329	21.3327	20.2233	Bos taurus			2	2	2	11.3	11.3	11.3	31.355	6.1962e-10	28405000	7	infected cells only	infected cells only	infected cells only	infected cells only	A7MAZ2	A7MAZ2	221	LEADING_AUTO - DO NOT CHANGE!	221	A7MAZ2	tr	STX12 protein	STX12
NaN	NaN	NaN	NaN	NaN	22.4809	21.0024	21.9825	NaN	NaN	Bos taurus			2	2	2	10.9	10.9	10.9	22.599	1.3109e-06	25529000	4	infected cells only	infected cells only	infected cells only	infected cells only	V6F957;Q9TS87	V6F957;Q9TS87	2206	LEADING_AUTO - DO NOT CHANGE!	2206	Q9TS87	sp	Transgelin	TAGLN
NaN	NaN	NaN	NaN	NaN	21.7794	21.7088	22.165	NaN	NaN	Bos taurus			3	3	3	11.2	11.2	11.2	39.753	9.9574e-08	19242000	3	infected cells only	infected cells only	infected cells only	infected cells only	Q24K03	Q24K03	1518	LEADING_AUTO - DO NOT CHANGE!	1518	Q24K03	sp	THUMP domain-containing protein 1	THUMPD1
NaN	NaN	NaN	NaN	NaN	NaN	20.9604	21.7259	20.8262	20.157	Bos taurus			2	2	2	14.8	14.8	14.8	33.568	1.3845e-06	23604000	7	infected cells only	infected cells only	infected cells only	infected cells only	Q32LN7	Q32LN7	1638	LEADING_AUTO - DO NOT CHANGE!	1638	Q32LN7	sp	WD repeat-containing protein 61	WDR61
NaN	NaN	NaN	NaN	NaN	NaN	20.3426	22.6429	24.3868	26.4502	Bos taurus			2	2	2	4.7	4.7	4.7	80.059	9.879e-06	161520000	2	infected cells only	infected cells only	infected cells only	infected cells only	A6QR12	A6QR12	208	LEADING_AUTO - DO NOT CHANGE!	208	A6QR12	tr	YME1 like 1 ATPase	YME1L1
21.5896	21.8133	21.7574	22.0915	22.2831	NaN	NaN	NaN	NaN	NaN	Bos taurus			3	3	3	9	9	9	55.519	6.786e-11	51125000	12	only in uninfected cells	only in uninfected cells	only in uninfected cells	only in non-infected cells	F1MR63;Q3T0V2	F1MR63	824	LEADING_AUTO - DO NOT CHANGE!	824	F1MR63	tr	M20_dimer domain-containing protein	ACY1
22.1197	22.3546	21.0733	21.7914	22.6958	NaN	NaN	NaN	NaN	NaN	Bos taurus			6	6	6	19.3	19.3	19.3	56.766	4.4555e-42	58800000	15	only in uninfected cells	only in uninfected cells	only in uninfected cells	only in non-infected cells	Q17R07	Q17R07	1479	LEADING_AUTO - DO NOT CHANGE!	1479	Q17R07	sp	ADP-ribosylation factor GTPase-activating protein 3	ARFGAP3
22.5115	NaN	NaN	22.793	22.764	NaN	NaN	NaN	NaN	NaN	Bos taurus			1	1	1	6.5	6.5	6.5	27.901	3.9851e-12	20369000	1	only in uninfected cells	only in uninfected cells	only in uninfected cells	only in non-infected cells	Q5E9F1	Q5E9F1	1875	LEADING_AUTO - DO NOT CHANGE!	1875	Q5E9F1	tr	B-cell receptor-associated protein 31	BCAP31
22.5028	21.4982	21.4359	22.1313	22.5595	NaN	NaN	NaN	NaN	NaN	Bos taurus			5	5	5	9.5	9.5	9.5	75.882	1.7658e-21	67953000	24	only in uninfected cells	only in uninfected cells	only in uninfected cells	only in non-infected cells	A0JNC8	A0JNC8	12	LEADING_AUTO - DO NOT CHANGE!	12	A0JNC8	tr	BMP binding endothelial regulator	BMPER
21.4634	NaN	19.1451	NaN	20.8541	NaN	NaN	NaN	NaN	NaN	Bos taurus			1	1	1	3.7	3.7	3.7	43.56	6.0747e-05	6140000	3	only in uninfected cells	only in uninfected cells	only in uninfected cells	only in non-infected cells	A6QQW8	A6QQW8	204	LEADING_AUTO - DO NOT CHANGE!	204	A6QQW8	sp	BRISC and BRCA1-A complex member 2	BRE
22.1578	22.1924	21.9746	NaN	21.6071	NaN	NaN	NaN	NaN	NaN	Bos taurus			1	1	1	5.9	5.9	5.9	33.83	8.0715e-08	22078000	1	only in uninfected cells	only in uninfected cells	only in uninfected cells	only in non-infected cells	E1BQ32	E1BQ32	582	LEADING_AUTO - DO NOT CHANGE!	582	E1BQ32	tr	CRK proto-oncogene, adaptor protein	CRK
21.8736	22.0637	20.3173	21.9846	21.9051	NaN	NaN	NaN	NaN	NaN	Bos taurus			2	2	2	17.6	17.6	17.6	21.604	6.2825e-05	27271000	3	only in uninfected cells	only in uninfected cells	only in uninfected cells	only in non-infected cells	P00376	P00376	1227	LEADING_AUTO - DO NOT CHANGE!	1227	P00376	sp	Dihydrofolate reductase	DHFR
22.029	20.5905	NaN	20.8539	NaN	NaN	NaN	NaN	NaN	NaN	Bos taurus			2	2	2	8.5	8.5	8.5	40.749	4.756e-12	7753700	3	only in uninfected cells	only in uninfected cells	only in uninfected cells	only in non-infected cells	Q58D56	Q58D56	1824	LEADING_AUTO - DO NOT CHANGE!	1824	Q58D56	sp	Developmentally-regulated GTP-binding protein 2	DRG2
22.3025	20.8562	21.2042	22.5526	21.3027	NaN	NaN	NaN	NaN	NaN	Bos taurus			3	3	3	6.3	6.3	6.3	77.873	1.7121e-08	38828000	8	only in uninfected cells	only in uninfected cells	only in uninfected cells	only in non-infected cells	A7MB21	A7MB21	225	LEADING_AUTO - DO NOT CHANGE!	225	A7MB21	tr	FERMT2 protein	FERMT2
21.3084	20.693	20.546	20.2162	21.2753	NaN	NaN	NaN	NaN	NaN	Bos taurus			3	3	3	8.4	8.4	8.4	47.353	3.3433e-11	22028000	2	only in uninfected cells	only in uninfected cells	only in uninfected cells	only in non-infected cells	Q08DN8	Q08DN8	1401	LEADING_AUTO - DO NOT CHANGE!	1401	Q08DN8	sp	Flotillin-1	FLOT1
21.6109	23.7431	23.7821	21.7892	22.863	NaN	NaN	NaN	NaN	NaN	Bos taurus			2	2	2	12.4	12.4	12.4	25.462	1.4789e-10	50666000	2	only in uninfected cells	only in uninfected cells	only in uninfected cells	only in non-infected cells	F1MCZ0;Q32L93	F1MCZ0;Q32L93	617	LEADING_AUTO - DO NOT CHANGE!	617	Q32L93	sp	GMP reductase 2	GMPR2
22.1472	21.4689	21.4219	21.7033	21.8915	NaN	NaN	NaN	NaN	NaN	Bos taurus			2	2	2	8.2	8.2	8.2	35.769	1.7064e-07	17662000	4	only in uninfected cells	only in uninfected cells	only in uninfected cells	only in non-infected cells	F1MB84	F1MB84	590	LEADING_AUTO - DO NOT CHANGE!	590	F1MB84	tr	Glyoxylate and hydroxypyruvate reductase	GRHPR
21.3627	NaN	NaN	20.9303	21.5898	NaN	NaN	NaN	NaN	NaN	Bos taurus			1	1	1	6	6	6	33.824	1.6512e-11	7851100	1	only in uninfected cells	only in uninfected cells	only in uninfected cells	only in non-infected cells	A7YW22	A7YW22	244	LEADING_AUTO - DO NOT CHANGE!	244	A7YW22	tr	JAM3 protein	JAM3
21.9445	21.836	20.8343	20.8698	20.9624	NaN	NaN	NaN	NaN	NaN	Bos taurus			2	2	2	9.1	9.1	9.1	35.394	2.2637e-07	15532000	6	only in uninfected cells	only in uninfected cells	only in uninfected cells	only in non-infected cells	Q3ZCL3;F1MG80	Q3ZCL3;F1MG80	659	LEADING_AUTO - DO NOT CHANGE!	659	Q3ZCL3	sp	N-myc and STAT interactor	NMI
NaN	22.0236	NaN	20.8263	21.1163	NaN	NaN	NaN	NaN	NaN	Bos taurus			3	3	3	4.2	4.2	4.2	107.16	3.4616e-06	14749000	4	only in uninfected cells	only in uninfected cells	only in uninfected cells	only in non-infected cells	E1BDU0	E1BDU0	403	LEADING_AUTO - DO NOT CHANGE!	403	E1BDU0	tr	Nuclear pore complex protein	NUP107
21.7762	21.3683	21.0177	21.4164	22.3235	NaN	NaN	NaN	NaN	NaN	Bos taurus			2	2	2	9.2	9.2	9.2	48.331	6.9679e-10	53896000	26	only in uninfected cells	only in uninfected cells	only in uninfected cells	only in non-infected cells	A6QLU8	A6QLU8	172	LEADING_AUTO - DO NOT CHANGE!	172	A6QLU8	sp	Nucleoredoxin	NXN
26.914	26.5958	26.731	26.0903	NaN	NaN	NaN	NaN	NaN	NaN	Bos taurus			2	2	2	7.2	7.2	7.2	39.115	2.8916e-05	664540000	6	only in uninfected cells	only in uninfected cells	only in uninfected cells	only in non-infected cells	Q32L22	Q32L22	1633	LEADING_AUTO - DO NOT CHANGE!	1633	Q32L22	sp	DNA-directed RNA polymerases I and III subunit RPAC1	POLR1C
19.9759	20.1165	20.4512	20.8938	20.7348	NaN	NaN	NaN	NaN	NaN	Bos taurus			1	1	1	4	4	4	30.009	0.0012275	9202300	2	only in uninfected cells	only in uninfected cells	only in uninfected cells	only in non-infected cells	Q2TBP0;F1MBI1	Q2TBP0;F1MBI1	594	LEADING_AUTO - DO NOT CHANGE!	594	Q2TBP0	sp	Proteasome subunit beta type-7	PSMB7
21.1851	21.0656	21.981	21.6871	21.7746	NaN	NaN	NaN	NaN	NaN	Bos taurus			2	2	2	5.4	5.4	5.4	52.249	4.9813e-07	20731000	4	only in uninfected cells	only in uninfected cells	only in uninfected cells	only in non-infected cells	Q1JQA2;F1MD43	Q1JQA2;F1MD43	1486	LEADING_AUTO - DO NOT CHANGE!	1486	Q1JQA2	sp	Mothers against decapentaplegic homolog 1	SMAD1
22.4705	22.4708	21.6662	22.4569	22.4586	NaN	NaN	NaN	NaN	NaN	Bos taurus			3	3	3	8.4	8.4	8.4	46.9	3.011e-07	71192000	10	only in uninfected cells	only in uninfected cells	only in uninfected cells	only in non-infected cells	Q5EA00	Q5EA00	1887	LEADING_AUTO - DO NOT CHANGE!	1887	Q5EA00	sp	Stromal membrane-associated protein 2	SMAP2
21.1144	21.0219	20.3601	NaN	NaN	NaN	NaN	NaN	NaN	NaN	Bos taurus			1	1	1	7.8	7.8	7.8	25.348	2.0483e-26	8040600	4	only in uninfected cells	only in uninfected cells	only in uninfected cells	only in non-infected cells	E1BEI2	E1BEI2	420	LEADING_AUTO - DO NOT CHANGE!	420	E1BEI2	tr	Signal peptidase complex subunit 2	SPCS2
21.6555	21.2492	20.9562	20.3381	NaN	NaN	NaN	NaN	NaN	NaN	Bos taurus			2	2	2	4.5	4.5	4.5	65.651	0.00018799	10642000	1	only in uninfected cells	only in uninfected cells	only in uninfected cells	only in non-infected cells	F1MNJ2;Q3MHE8	F1MNJ2;Q3MHE8	786	LEADING_AUTO - DO NOT CHANGE!	786	Q3MHE8	sp	Signal recognition particle receptor subunit alpha	SRPRA
21.2538	20.5798	NaN	20.4135	NaN	NaN	NaN	NaN	NaN	NaN	Bos taurus			1	1	1	10.2	10.2	10.2	14.369	8.8749e-08	7045600	3	only in uninfected cells	only in uninfected cells	only in uninfected cells	only in non-infected cells	A7YWC6	A7YWC6	250	LEADING_AUTO - DO NOT CHANGE!	250	A7YWC6	tr	SUB1 protein	SUB1
NaN	21.0282	21.3206	21.0946	21.6582	NaN	NaN	NaN	NaN	NaN	Bos taurus			1	1	1	3.5	3.5	3.5	64.009	8.9661e-39	10306000	3	only in uninfected cells	only in uninfected cells	only in uninfected cells	only in non-infected cells	E1B702;G3MZV8	E1B702;G3MZV8	326	Multi TR	326	E1B702	tr	TGF-beta receptor type-2	TGFBR2
21.458	20.9117	21.3174	NaN	21.9337	NaN	NaN	NaN	NaN	NaN	Bos taurus			1	1	1	3.6	3.6	3.6	59.012	8.7033e-14	15711000	6	only in uninfected cells	only in uninfected cells	only in uninfected cells	only in non-infected cells	Q58DK4;A0JN77	Q58DK4;A0JN77	9	LEADING_AUTO - DO NOT CHANGE!	9	Q58DK4	sp	Triokinase/FMN cyclase	TKFC
21.4473	21.889	20.9054	21.3238	21.5302	NaN	NaN	NaN	NaN	NaN	Bos taurus			2	2	2	13.5	13.5	13.5	22.406	2.4183e-05	25831000	2	only in uninfected cells	only in uninfected cells	only in uninfected cells	only in non-infected cells	P61085	P61085	1345	LEADING_AUTO - DO NOT CHANGE!	1345	P61085	sp	Ubiquitin-conjugating enzyme E2 K	UBE2K
21.8847	21.9105	21.9089	21.9437	22.4215	NaN	NaN	NaN	NaN	NaN	Bos taurus			1	1	1	8	8	8	17.967	2.6686e-27	35157000	10	only in uninfected cells	only in uninfected cells	only in uninfected cells	only in non-infected cells	Q6B4J2	Q6B4J2	2180	LEADING_AUTO - DO NOT CHANGE!	2180	Q6B4J2	sp	Vitamin K epoxide reductase complex subunit 1	VKORC1
