# Supplementary material for: Revisiting Ehrlichia ruminantium Replication Cycle Using Proteomics: The Host and the Bacterium Perspectives
Source: Microorganisms. 2021 May 26;9(6):1144. doi: 10.3390/microorganisms9061144 (PMC8229282; doi:10.3390/microorganisms9061144)
Supplement: Supplementary file 1 [file microorganisms-09-01144-s001.zip › supplemental data 22may2021/Table S3_biotin enrich results_final.xlsx]

## Sheet: Biotin results_72hppi
	Table S3 - Biotin enrichment
	Accession	Description	Entry name	Gene names	Length	Score	Unique	Infected: Non infected_Log(e)Ratio	Infected: Non Infected__P
	C9EF38	MHC class I antigen	C9EF38_BOVIN	HLA-B	355	9193.5	-	-4	0
	F1MCK4	Ras-related protein Rab-4B	F1MCK4_BOVIN	RAB4B	217	3353.68	-	-3.61	0
	G3N081	Histone H4	G3N081_BOVIN	H4C1	94	19496.6	-	-2.84	0
	P02769	Serum albumin	ALBU_BOVIN	ALB	607	72668.3	-	-1.93	0
	Q05589	Urokinase type plasminogen activator	UROK_BOVIN	PLAU	433	501.58	-	-1.73	0
	P12763	Alpha 2 HS glycoprotein	FETUA_BOVIN	AHSG	359	21892.5	-	-1.58	0
	G3X8B1	Peptidyl-prolyl cis-trans isomerase	G3X8B1_BOVIN	ppia	164	4996.42	-	-3.23	0
	F1MH24	AP2 associated protein kinase 1	AAK1_BOVIN	AAK1	957	421.44	Infected	Infected	Infected
	Q8HXQ5	Multidrug resistance-associated protein 2	MRP1_BOVIN	ABCC1	1530	543.34	Infected	Infected	Infected
	Q08DW9	Monoacylglycerol lipase	ABD12_BOVIN	ABHD12	398	524.23	Infected	Infected	Infected
	F1MZ03	ArfGAP with coiled-coil, ankyrin repeat and PH domains 2	F1MZ03_BOVIN	ACAP2	780	300.96	Infected	Infected	Infected
	P12820	Angiotensin converting enzyme Fragment	ACE_BOVIN	ACE	100	3284.72	Infected	Infected	Infected
	F1MS05	Cytoplasmic aconitate hydratase	F1MS05_BOVIN	ACO1	889	533.55	Infected	Infected	Infected
	Q28041	Activin receptor type 1	ACVR1_BOVIN	ACVR1	509	257.78	Infected	Infected	Infected
	F1N0T4	Adenosine deaminase, RNA specific B1	F1N0T4_BOVIN	ADARB1	721	231.82	Infected	Infected	Infected
	F1MQL2	Ankyrin-2	F1MQL2_BOVIN	ANK2	1664	240.53	Infected	Infected	Infected
	F1MX70	Anoctamin	F1MX70_BOVIN	ANO10	553	271.17	Infected	Infected	Infected
	P51122	Acidic leucine rich nuclear phosphoprotein 32 family member A 2	AN32A_BOVIN	ANP32A	249	1127.85	Infected	Infected	Infected
	Q24K11	AP-3 complex subunit mu-1	AP3M1_BOVIN	AP3M1	418	628.07	Infected	Infected	Infected
	Q08E54	Amyloid beta (A4) protein	Q08E54_BOVIN	APP	695	434.55	Infected	Infected	Infected
	Q9TU03	Rho GDP dissociation inhibitor 2	GDIR2_BOVIN	ARHGDIB	200	1633.18	Infected	Infected	Infected
	E1B717	Armadillo repeat containing 10	E1B717_BOVIN	ARMC10	307	599.47	Infected	Infected	Infected
	F1MEL0	Arp2/3 complex 34 kDa subunit	F1MEL0_BOVIN	ARPC2	296	310.42	Infected	Infected	Infected
	Q28056	Aspartyl/asparaginyl beta-hydroxylase	ASPH_BOVIN	ASPH	754	548.69	Infected	Infected	Infected
	F1MMX5	Phospholipid-transporting ATPase	F1MMX5_BOVIN	ATP8B4	892	281.81	Infected	Infected	Infected
	Q8HYX0	Calcium channel alpha-2/delta subunit 1	Q8HYX0_BOVIN	cacna2D1	43	4075.63	Infected	Infected	Infected
	Q27970	Calpain 1 catalytic subunit	CAN1_BOVIN	CAPNS1	716	782.14	Infected	Infected	Infected
	A6QQM1	CCNY protein	A6QQM1_BOVIN	CCNY	287	336.84	Infected	Infected	Infected
	P19534	Cadherin 2	CADH2_BOVIN	CDH2	877	336.44	Infected	Infected	Infected
	Q9GKI7	Ceramide transfer protein	C43BP_BOVIN	CERT1	624	343.88	Infected	Infected	Infected
	H7BWW0	Coronin	H7BWW0_BOVIN	CORO1B	488	264.61	Infected	Infected	Infected
	Q7YQK0	Macrophage colony-stimulating factor	Q7YQK0_BOVIN	CSF1R	546	328.78	Infected	Infected	Infected
	P02666	Beta casein	CASB_BOVIN	CSN2	224	3839.81	Infected	Infected	Infected
	Q705V4	Kappa casein	Q705V4_BOVIN	csn3	159	2567.14	Infected	Infected	Infected
	G3N018	Catenin alpha 3	G3N018_BOVIN	CTNNA3	895	225.83	Infected	Infected	Infected
	A6H7I5	Dynamin-2	DYN2_BOVIN	DNM2	866	892.49	Infected	Infected	Infected
	F1MIX6	Dedicator of cytokinesis 1	F1MIX6_BOVIN	DOCK1	1867	424.6	Infected	Infected	Infected
	Q1JPF4	Endothelin converting enzyme 1	Q1JPF4_BOVIN	ECE1	335	792.71	Infected	Infected	Infected
	A2VDP5	Bis(5'-adenosyl)-triphosphatase ENPP4	ENPP4_BOVIN	ENPP4	453	650.72	Infected	Infected	Infected
	F1N611	Erythrocyte membrane protein band 4.1 like 1	F1N611_BOVIN	EPB41L1	880	340.62	Infected	Infected	Infected
	Q2TBG2	Epsin 1	Q2TBG2_BOVIN	EPN1	576	409.11	Infected	Infected	Infected
	Q0V8C2	Exocyst complex component 3	EXOC3_BOVIN	EXOC3	745	230.13	Infected	Infected	Infected
	A4IF89	Exocyst complex component 8	EXOC8_BOVIN	EXOC8	725	517.41	Infected	Infected	Infected
	Q866X5	Fc fragment of IgG receptor and transporter	Q866X5_BOVIN	FCGRT	87	4322.2	Infected	Infected	Infected
	F1MUW3	FYVE, RhoGEF and PH domain containing 5	F1MUW3_BOVIN	FGD5	1496	387.83	Infected	Infected	Infected
	O77807	Fibroblast growth factor receptor type 1	O77807_BOVIN	FGFR1	157	569	Infected	Infected	Infected
	Q95M13	Fibroblast growth factor receptor	Q95M13_BOVIN	fgfr3	802	475.74	Infected	Infected	Infected
	F1MN51	Fibroblast growth factor receptor	F1MN51_BOVIN	FGFR4	800	467.25	Infected	Infected	Infected
	F1MJB0	Filamin A interacting protein 1 like	F1MJB0_BOVIN	FILIP1L	934	438.14	Infected	Infected	Infected
	E1B718	Formin like 3	E1B718_BOVIN	FMNL3	976	186.49	Infected	Infected	Infected
	E1B8X1	Fibronectin type-III domain-containing protein 3A	E1B8X1_BOVIN	FNDC3A	1198	475.53	Infected	Infected	Infected
	F1MPN0	Fibronectin type III domain-containing protein 3B	F1MPN0_BOVIN	FNDC3B	1207	277.89	Infected	Infected	Infected
	A5D794	GTPase activating protein and VPS9 domain containing protein 1 OS Bos taurus GN GAPVD1 PE 2 SV 1	GAPD1_BOVIN	GAPVD1	1413	395.34	Infected	Infected	Infected
	Q0P5L1	GCN1L1 protein	Q0P5L1_BOVIN	GCN1L1	791	544.11	Infected	Infected	Infected
	E1BPP9	GRIP1 associated protein 1	E1BPP9_BOVIN	GRIPAP1	841	319.73	Infected	Infected	Infected
	G3MXE7	Hephaestin	G3MXE7_BOVIN	HEPH	1159	355.13	Infected	Infected	Infected
	Q3T0J4	Heme oxygenase	Q3T0J4_BOVIN	HMOX2	194	1130.63	Infected	Infected	Infected
	Q27973	Intercellular adhesion molecule-1	Q27973_BOVIN	ICAM1	99	2778.66	Infected	Infected	Infected
	C9EEZ1	Insulin like growth factor 1 receptor	C9EEZ1_BOVIN	IGF1R	113	974.22	Infected	Infected	Infected
	A2VE11	Immunoglobulin superfamily member 8	A2VE11_BOVIN	IGSF8	610	264.25	Infected	Infected	Infected
	F1MCQ6	Phosphatidylinositide phosphatase SAC2	F1MCQ6_BOVIN	INPP5F	524	227.59	Infected	Infected	Infected
	A6QNM5	INPP5K protein	A6QNM5_BOVIN	INPP5K	416	839.29	Infected	Infected	Infected
	G3X6N5	Delta-like protein	G3X6N5_BOVIN	JAG2	1081	352.59	Infected	Infected	Infected
	A3KMY9	Tyrosine protein kinase	A3KMY9_BOVIN	JAK1	772	395.51	Infected	Infected	Infected
	G3N3D4	Potassium channel tetramerization domain containing 12	G3N3D4_BOVIN	KCTD12	326	1114.96	Infected	Infected	Infected
	A6QPG6	LANCL2 protein	A6QPG6_BOVIN	LANCL2	433	1048.9	Infected	Infected	Infected
	E7E1Q6	Beta lactoglobulin	E7E1Q6_BOVIN	LGB	36	5642.52	Infected	Infected	Infected
	Q29RR1	Leucine rich repeat containing protein 41	LRC41_BOVIN	LRRC41	814	968.43	Infected	Infected	Infected
	A4IFE5	LRRC8D protein	A4IFE5_BOVIN	LRRC8D	858	335.96	Infected	Infected	Infected
	O77710	Macrophage colony stimulating factor alpha	O77710_BOVIN	M-CSF alpha	257	745.22	Infected	Infected	Infected
	O77709	Macrophage colony stimulating factor 1	O77709_BOVIN	M-CSF beta	554	328.78	Infected	Infected	Infected
	A6H7D2	MET protein	A6H7D2_BOVIN	MET	424	435.43	Infected	Infected	Infected
	Q0P5M9	Major facilitator superfamily domain containing protein 10	MFS10_BOVIN	MFSD10	456	606.99	Infected	Infected	Infected
	A1XEF2	Cytochrome c oxidase subunit 2	A1XEF2_BOVIN	MT-CO2	145	1134.56	Infected	Infected	Infected
	F1MHT3	Myosin VA	F1MHT3_BOVIN	MYO5A	1859	520.31	Infected	Infected	Infected
	E1BNV7	Myosin IXB	E1BNV7_BOVIN	MYO9B	2159	306.86	Infected	Infected	Infected
	A6QM01	NAGLU protein	A6QM01_BOVIN	NAGLU	667	324.31	Infected	Infected	Infected
	Q1LZB2	Cytoplasmic protein	Q1LZB2_BOVIN	NCK1	377	206.34	Infected	Infected	Infected
	A5PKA7	ORAI calcium release-activated calcium modulator 1	A5PKA7_BOVIN	ORAI1	303	1298.25	Infected	Infected	Infected
	P68401	Platelet activating factor acetylhydrolase IB subunit beta	PA1B2_BOVIN	PAFAH1B2	229	1259.59	Infected	Infected	Infected
	E1BAU4	Uncharacterized protein	E1BAU4_BOVIN	PCDH17	1162	476.88	Infected	Infected	Infected
	A5D7Q6	PCDHGA2 protein	A5D7Q6_BOVIN	PCDHGA2	826	339.2	Infected	Infected	Infected
	A6QP10	PCDHGC3 protein	A6QP10_BOVIN	PCDHGC3	134	1225.65	Infected	Infected	Infected
	I6U723	Phosphoenolpyruvate carboxykinase 1 variant 2	I6U723_BOVIN	PCK1	546	337.16	Infected	Infected	Infected
	F1N4K1	Uncharacterized protein	F1N4K1_BOVIN	PFAS	1338	224.32	Infected	Infected	Infected
	Q2TBQ8	6-phosphogluconolactonase	6PGL_BOVIN	PGLS	258	1552.14	Infected	Infected	Infected
	E1BE68	Phosphatidylinositol 4-phosphate 3-kinase C2 domain-containing subunit alpha	E1BE68_BOVIN	PIK3C2A	827	314.45	Infected	Infected	Infected
	Q3SYT5	Pinin	Q3SYT5_BOVIN	PNN	721	324.76	Infected	Infected	Infected
	Q6EIP9	Prion protein	Q6EIP9_BOVIN	PRNP	97	11731.5	Infected	Infected	Infected
	F1MT41	Prostaglandin F2 receptor inhibitor	F1MT41_BOVIN	PTGFRN	882	432.99	Infected	Infected	Infected
	O62664	Prostaglandin G/H synthase 1	PGH1_BOVIN	PTGS1	600	240.73	Infected	Infected	Infected
	A6QQN2	Tyrosine protein phosphatase non receptor type	A6QQN2_BOVIN	PTPN1	425	311.11	Infected	Infected	Infected
	E1BIU7	Uncharacterized protein	E1BIU7_BOVIN	PTPN23	1721	232.33	Infected	Infected	Infected
	E1BPA0	Receptor-type tyrosine-protein phosphatase alpha	E1BPA0_BOVIN	PTPRA	803	676.99	Infected	Infected	Infected
	F1MD22	Protein tyrosine phosphatase receptor type U	F1MD22_BOVIN	PTPRU	1446	476.2	Infected	Infected	Infected
	A4FUE5	RAB3GAP1 protein	A4FUE5_BOVIN	RAB3GAP1	982	221.57	Infected	Infected	Infected
	A5PJ65	Protein RER1	RER1_BOVIN	RER1	196	1358.31	Infected	Infected	Infected
	E1BLR4	Inactive rhomboid protein	E1BLR4_BOVIN	RHBDF2	830	493.2	Infected	Infected	Infected
	Q8MIT6	Rho associated protein kinase 1	ROCK1_BOVIN	ROCK1	441	331.87	Infected	Infected	Infected
	F1ML32	Scavenger receptor class F member 1	F1ML32_BOVIN	SCARF1	841	1043.87	Infected	Infected	Infected
	G3X7H8	SERPIN domain-containing protein	G3X7H8_BOVIN	serpine2	382	468.27	Infected	Infected	Infected
	E1BB46	SH3 domain-binding protein 4	E1BB46_BOVIN	SH3BP4	963	375.77	Infected	Infected	Infected
	E1BIM8	Tyrosine-protein kinase	E1BIM8_BOVIN	SRC	542	328.28	Infected	Infected	Infected
	E1BPN5	Slingshot protein phosphatase 2	E1BPN5_BOVIN	SSH2	1373	300.52	Infected	Infected	Infected
	Q704W6	Signal transducer and activator of transcription 3	Q704W6_BOVIN	stat3	108	1874.46	Infected	Infected	Infected
	E1BJF6	Symplekin	E1BJF6_BOVIN	SYMPK	1272	207.6	Infected	Infected	Infected
	A7MB50	TBCD protein	A7MB50_BOVIN	TBCD	1172	413.81	Infected	Infected	Infected
	A3KN51	TSG101 protein	A3KN51_BOVIN	TSG101	391	917.76	Infected	Infected	Infected
	Q2KHY2	Vesicle associated membrane protein 5	VAMP5_BOVIN	VAMP5	116	5186.77	Infected	Infected	Infected
	Q9GKR2	Vascular cell adhesion molecule-1 6D variant lacking D7	Q9GKR2_BOVIN	VCAM1	650	208.47	Infected	Infected	Infected
	E1BDJ1	Uncharacterized protein	E1BDJ1_BOVIN	XPC	932	481.71	Infected	Infected	Infected
	Q2KJF1	Alpha 1B glycoprotein	A1BG_BOVIN	A1BG	503	536.02	Non-infected	Non-infected	Non-infected
	Q3MHN5	Vitamin D binding protein	VTDB_BOVIN	GC	474	547.62	Non-infected	Non-infected	Non-infected
	F1MMK9	Kinesin family member 12	F1MMK9_BOVIN	KIF12	352	352.27	Non-infected	Non-infected	Non-infected
	E1BBI3	L1CAM protein	E1BBI3_BOVIN	L1CAM	1257	218.7	Non-infected	Non-infected	Non-infected
	P79391	Oxidized low density lipoprotein receptor 1	OLR1_BOVIN	OLR1	270	877.27	Non-infected	Non-infected	Non-infected
	Q3SZR3	Alpha 1 acid glycoprotein	A1AG_BOVIN	ORM1	202	3175.06	Non-infected	Non-infected	Non-infected
	Q9TVA9	Urokinase plasminogen activator receptor	Q9TVA9_BOVIN	uPAR	204	1871.9	Non-infected	Non-infected	Non-infected
