# Supplementary material for: Revisiting Ehrlichia ruminantium Replication Cycle Using Proteomics: The Host and the Bacterium Perspectives
Source: Microorganisms. 2021 May 26;9(6):1144. doi: 10.3390/microorganisms9061144 (PMC8229282; doi:10.3390/microorganisms9061144)
Supplement: Supplementary file 1 [file microorganisms-09-01144-s001.zip › supplemental data 22may2021/Table S4_Prots_to_Cytoscape.xlsx]

## Sheet: Feuil1
query term	GeneID	Protein Name	Status	Methodology
Q2KJF1	A1BG	Alpha 1B glycoprotein	non-infected cells	biotin
F1MH24	AAK1	AP2-associated protein kinase 1	down-regulated	LC/biotin
Q8HXQ5	ABCC1	Multidrug resistance associated protein	only in infected cells	biotin
Q08DW9	ABHD12	Lysophosphatidylserine lipase ABHD12	only in infected cells	biotin
F1MZ03	ACAP2	Arf-GAP with coiled-coil, ANK repeat and PH domain-containing protein 2	only in infected cells	biotin
P12820	ACE	Angiotensin converting enzyme	only in infected cells	biotin
F1MS05	ACO1	Cytoplasmic aconitate hydratase	only in infected cells	biotin
P20004	ACO2	Aconitate hydratase, mitochondrial	down-regulated	DIGE
Q3SZP5	ACOX1	Peroxisomal acyl-coenzyme A oxidase 1	only in infected cells	LC
F1MBW3	ACSL4	Acyl-CoA synthetase long chain family member 4	up-regulated	LC
P63258	ACTG1	Actin, cytoplasmic 2	down-regulated/up-regulated	DIGE
Q28041	ACVR1	Activin receptor type 1 (Activin receptor type I Short name: ACTR-I Activin receptor-like kinase 2 Short name: ALK-2 Serine/threonine-protein kinase receptor R1 Short name: SKR1 TGF-B superfamily receptor type I Short name: TSR-I)	only in infected cells	biotin
F1MR63	ACY1	M20_dimer domain-containing protein	only in non-infected cells	LC
P56658	ADA	Adenosine deaminase	down-regulated	LC
F1N0T4	ADARB1	Adenosine deaminase RNA specific B1	only in infected cells	LC/biotin
Q3ZC42	ADH5	Alcohol dehydrogenase class-3	down-regulated	LC
Q3Y5Z3	ADIPOQ	Adiponectin	up-regulated	DIGE
P12763	AHSG	Alpha 2 HS glycoprotein / fetua	down-regulated	biotin
P16116	AKR1B1	Aldose reductase	down-regulated	LC
P02769	ALB	Serum albumin	down-regulated	biotin
P48644	ALDH1A1	Retinal dehydrogenase 1	down-regulated	DIGE/LC
G3X6U1	ALDH1A2	Aldehyde dehydrogenase 1 family member A2	down-regulated	DIGE/LC
Q2KJH9	ALDH9A1	4-trimethylaminobutyraldehyde dehydrogenase	down-regulated	LC
A6QLL8	ALDOA	Fructose-bisphosphate aldolase	up-regulated	DIGE
F1MQL2	Ank2	Ankyrin 2* (blast)	only in infected cells	biotin
F1MX70	ANO10/TMEM16K	Anoctamin 10	only in infected cells	biotin
P51122	ANP32A	Acidic leucine rich nuclear phosphoprotein 32 family member A	only in infected cells	biotin
P46193	ANXA1	Annexin A1	down-regulated	DIGE
P04272	ANXA2	Annexin A2	up-regulated/down-regulated	DIGE
F6QVC9	ANXA5	Annexin	down-regulated	DIGE
F1MRY9	AOX1	Aldehyde oxidase 1	down-regulated	LC
Q24K11	AP3M1	AP 3 complex subunit mu 1	only in infected cells	biotin
Q08E54	APP	Amyloid beta A4 protein	only in infected cells	biotin
P53619	ARCN1	Coatomer subunit delta	down-regulated	LC
Q17R07	ARFGAP3	ADP-ribosylation factor GTPase-activating protein 3	only in non-infected cells	LC
P19803	ARHGDIA	Rho GDP-dissociation inhibitor	down-regulated	DIGE
Q9TU03	ARHGDIB	Rho GDP-dissociation inhibitor 2	down-regulated	DIGE/biotin
E1B717	ARMC10	Armadillo repeat containing 10	down-regulated	DIGE/biotin
F1MEL0	ARPC2	Arp2/3 complex 34 kDa subunit	only in infected cells	biotin
Q28056	ASPH	Aspartyl asparaginyl beta hydroxylase	only in infected cells	biotin
P19483	ATP5F1A	ATP synthase subunit alpha, mitochondrial	up-regulated	DIGE
Q1JP98	ATP5H	ATP synthase, H+ transporting, mitochondrial F0 complex, subunit d isoform a	up-regulated	DIGE
P31408	ATP6V1B2	V-type proton ATPase subunit B, brain isoform	down-regulated	DIGE
F1MMX5	ATP8B4	Phospholipid-transporting ATPase	only in infected cells	biotin
Q5E9F1	BCAP31	B-cell receptor-associated protein 31	only in non-infected cells	LC
A0JNC8	BMPER	BMP binding endothelial regulator	only in non-infected cells	LC
Q3ZCK3	BPNT1	3'(2'),5'-bisphosphate nucleotidase 1	down-regulated	LC
A6QQW8	BRE	BRCA1-A complex subunit BRE	only in non-infected cells	LC
Q8HYX0	cacna2D1	Calcium channel alpha 2 delta subunit 1	only in infected cells	biotin
P13135	CAPNS1	Calpain small subunit 1	down-regulated	DIGE/biotin
F1N161	CAST	Calpastatin	down-regulated	LC
A6QQM1	CCNY	Cyclin-Y	only in infected cells	biotin
E1BGJ5	CD93	CD93 molecule	down-regulated	LC
P19534	CDH2	Cadherin 2 Fragment	only in infected cells	biotin
Q08DC9	CEND1	Cell cycle exit and neuronal differentiation 1	only in infected cells	LC
Q9GKI7	CERT1	Ceramide transfer protein	only in infected cells	biotin
F1N401	COL12A1	Collagen alpha-1(XII) chain	up-regulated	LC
A7E303	COL8A1	COL8A1 protein	down-regulated	LC
Q3SZA0	COPS4	COP9 signalosome complex subunit 4	down-regulated	DIGE
H7BWW0	CORO1B	Coronin-1B	only in infected cells	biotin
E1BQ32	CRK	CRK proto-oncogene, adaptor protein	only in non-infected cells	LC
Q29RK1	CS	Citrate synthase, mitochondrial	down-regulated	DIGE
Q7YQK0	CSF1R	Macrophage colony stimulating factor	only in infected cells	biotin
P02662	CSN1S1	Alpha-S1-casein	down-regulated	DIGE
P02666	CSN2	Beta casein	only in infected cells	biotin
Q705V4	CSN3	Kappa casein	only in infected cells	biotin
G3N018	CTNNA3	Catenin alpha-3	only in infected cells	biotin
P80209	CTSD	Cathepsin	up-regulated	DIGE
Q3ZCF0	DCTN2	Dynactin subunit 2 OS=Bos taurus OX=9913 GN=DCTN2 PE=2 SV=1	down-regulated	DIGE
P56965	DDAH1	N(G),N(G)-dimethylarginine dimethylaminohydrolase 1	down-regulated	DIGE
Q3SX44	DDAH2	N(G),N(G)-dimethylarginine dimethylaminohydrolase 2	down-regulated	LC
A4FV23	DDX21	DDX21 protein	up-regulated	LC
Q3T147	DDX39B	Spliceosome RNA helicase	up-regulated	DIGE
P00376	DHFR	Dihydrofolate reductase	only in non-infected cells	LC
E1BNC4	DIPK2A	Divergent protein kinase domain 2A	only in infected cells	LC
F1N206	DLD	Dihydrolipoyl dehydrogenase	up-regulated	DIGE
A6H7I5	DNM2	Dynamin 2	only in infected cells	biotin
F1MIX6	DOCK1	Dedicator of cytokinesis protein 1	only in infected cells	biotin
O02675	DPYSL2	Dihydropyrimidinase-related protein 2	up-regulated	DIGE
Q58D56	DRG2	Developmentally-regulated GTP-binding protein 2	only in non-infected cells	LC
Q1JPF4	ECE1	Endothelin converting enzyme 1	only in infected cells	biotin
Q58DM8	ECHS1	Enoyl-CoA hydratase, mitochondrial	up-regulated	DIGE
E1BEM1	EEF2K	Eukaryotic elongation factor 2 kinase	down-regulated	LC
E1BJV0	EHD4	EH domain containing 4	up-regulated	DIGE
Q1JPH6	EIF4H	Eukaryotic translation initiation factor 4H	down-regulated	LC
Q6EWQ7	EIF5A	Eukaryotic translation initiation factor 5A-1	down-regulated	DIGE
F1MB08	ENO1	Alpha-enolase	up-regulated/down-regulated	DIGE
A2VDP5	ENPP4	Bis(5'-adenosyl)-triphosphatase ENPP4	only in infected cells	biotin
F1N611	EPB41L1	Erythrocyte membrane protein band 4.1 like	only in infected cells	biotin
E1BJ31	EPHA2 / ECK	Ephrin type-A receptor 2 receptor A2	up-regulated	LC
Q2TBG2	EPN1	Epsin 1	only in infected cells	biotin
A6QPT7	ERAP2	Endoplasmic reticulum aminopeptidase 2	down-regulated	LC
Q08E20	ESD	S-formylglutathione hydrolase	down-regulated	LC
A5D7V3	ESM1	ESM1 protein	only in infected cells	LC
Q0V8C2	EXOC3	Exocyst complex component 3	only in infected cells	biotin
A4IF89	EXOC8	Exocyst complex component 8	only in infected cells	biotin
F1MHQ4	FABP4	Fatty acid-binding protein, adipocyte	down-regulated	DIGE/LC
P55052	FABP5	Fatty acid-binding protein, epidermal	down-regulated	LC
E1BFB9	FAM114A1	Protein FAM114A2	only in infected cells	LC
Q0P5J1	FAR2	Fatty acyl-CoA reductase 2	only in infected cells	LC
F1N647	FASN	Fatty acid synthase	down-regulated	LC
Q3SZB7	FBP1	Fructose-1,6-bisphosphatase 1	down-regulated	LC
Q866X5	FCGRT	Fc receptor, IgG receptor FcRn large subunit p51	only in infected cells	biotin
Q6IE76	fdft1	FDFT1 protein	only in infected cells	LC
A7MB21	FERMT2	FERMT2 protein	only in non-infected cells	LC
F1MUW3	FGD5	FYVE, RhoGEF and PH domain containing 5	only in infected cells	biotin
O77807	FGFR1	Fibroblast growth factor receptor type 1	only in infected cells	biotin
Q95M13	FGFR3	Fibroblast growth factor receptor	only in infected cells	biotin
F1MN51	FGFR4	Fibroblast growth factor receptor	only in infected cells	biotin
F1MJB0	FILIP1L	Filamin A interacting protein 1 like	only in infected cells	biotin
Q08DN8	FLOT1	Flotillin-1	only in non-infected cells	LC
E1B718	FMNL3	Formin like 3	only in infected cells	biotin
E1B8X1	FNDC3A	Fibronectin type III domain containing 3A	only in infected cells	biotin
F1MPN0	FNDC3B	Fibronectin type III domain containing 3B	only in infected cells	LC/biotin
Q3MHK9	FSCN1	Fascin	down-regulated	DIGE
F1MY97	FTSJ3	pre-rRNA processing protein FTSJ3	only in infected cells	LC
F1MMK2	G6PD	Glucose-6-phosphate 1-dehydrogenase	down-regulated	LC
Q5EA79	GALM	Aldose 1-epimerase	down-regulated	LC
E1BB48	GALNT2	Polypeptide N-acetylgalactosaminyltransferase	only in infected cells	LC
F1N6Y1	GANAB	Glucosidase II alpha subunit	down-regulated	DIGE
A5D794	GAPVD1	GTPase activating protein and VPS9 domain containing protein 1	only in infected cells	biotin
Q3MHN5	GC	Vitamin D binding protein	non-infected cells	biotin
Q0P5L1	GCN1L1	GCN1L1 protein	only in infected cells	biotin
P21856	GDI1	Rab GDP dissociation inhibitor alpha	down-regulated	LC
P50397	GDI2	Rab GDP dissociation inhibitor beta	up-regulated	DIGE
F1MZY2	GFPT1	Glutamine--fructose-6-phosphate transaminase 1	down-regulated	LC
E1BBM1	GLOD4	Glyoxalase domain-containing protein 4	down-regulated	LC
Q58DA7	GLRX3	Glutaredoxin-3	down-regulated	LC
Q32L93	GMPR2	GMP reductase 2	only in non-infected cells	LC
A5PKD6	GNB4	G protein subunit beta 4	only in infected cells	LC
F1MB84	GRHPR	Glyoxylate and hydroxypyruvate reductase	only in non-infected cells	LC
E1BPP9	GRIPAP1	GRIP1 associated protein 1	only in infected cells	biotin
Q3SX14	GSN	Gelsolin	down-regulated	DIGE
G3N081	H4C1	Histone H4	down-regulated	biotin
G3MXE7	HEPH	Hephaestin	only in infected cells	biotin
Q2HJD7	HIBADH	3-hydroxyisobutyrate dehydrogenase, mitochondrial	down-regulated	LC
C9EF38	HLA-B	MHC class I antigen* (human)	down-regulated	biotin
F6RJG0	HMGCS1	3-hydroxy-3-methylglutaryl coenzyme A synthase	only in infected cells	LC
Q3T0J4	HMOX2	Heme oxygenase	only in infected cells	biotin
Q2HJ60	HNRNPA2B1	Heterogeneous nuclear ribonucleoproteins A2/B1	up-regulated	DIGE
Q5E9J1	HNRNPF	Heterogeneous nuclear ribonucleoprotein F	down-regulated	DIGE
E1BF20	HNRNPH1	Heterogeneous nuclear ribonucleoprotein H1	down-regulated	DIGE
K8FK38	HS71B	Heat Shock Protein 70 * (human )	down-regulated	DIGE
Q95M18	HSP90B1	Endoplasmin	up-regulated	DIGE
Q0VCX2	HSPA5	Endoplasmic reticulum chaperone BiP	up-regulated/down-regulated	DIGE
F1MWU9	HSPA6	Heat shock protein family A (Hsp70) member 6	down-regulated	DIGE
P19120	HSPA8	Heat shock cognate 71 kDa protein	up-regulated	DIGE
Q3ZCH0	HSPA9	Stress-70 protein, mitochondrial	up-regulated/down-regulated	DIGE
Q3T149	HSPB1	Heat shock protein beta-1	up-regulated/down-regulated	DIGE
F1MUZ9	HSPD1	60 kDa heat shock protein, mitochondrial	up-regulated	DIGE
Q27973	ICAM1	Intercellular adhesion molecule 1	only in infected cells	biotin
A0A140T8A5	IDH1	Isocitrate dehydrogenase [NADP]	down-regulated	DIGE
P41563	IDH3A	Isocitrate dehydrogenase [NAD] subunit alpha, mitochondrial	up-regulated/down-regulated	DIGE
O77784	IDH3B	Isocitrate dehydrogenase [NAD] subunit beta, mitochondrial	only in infected cells	LC
C9EEZ1	IGF1R	Insulin like growth factor 1 receptor	only in infected cells	biotin
A2VE11	IGSF8	Immunoglobulin superfamily member 8 (CD316)	only in infected cells	biotin
F1MXX0	IMMT	MICOS complex subunit MIC60	up-regulated	DIGE
P21327	INPP1	Inositol polyphosphate 1-phosphatase	down-regulated	LC
F1MCQ6	INPP5F	Inositol polyphosphate-5-phosphatase F	only in infected cells	biotin
A6QNM5	INPP5K	INPP5K protein	only in infected cells	biotin
F1MK44	ITGA5	Integrin alpha-5	up-regulated	LC/DIGE
G3X6N5	JAG2	Delta-like protein	only in infected cells	biotin
A3KMY9	JAK1	Tyrosine protein kinase	only in infected cells	biotin
A7YW22	JAM3	JAM3 protein	only in non-infected cells	LC
F1MMK8	KARS	Lysine--tRNA ligase	up-regulated	DIGE
G3N3D4	KCTD12	Potassium channel tetramerization domain containing 12	down-regulated	LC/biotin
A6H6X4	KCTD4	BTB/POZ domain-containing protein KCTD4	only in infected cells	LC
F1MHR6	KHSRP	KH-type splicing regulatory protein	up-regulated	DIGE
F1MMK9	KIF12	Protein AMBP	non-infected cells	biotin
G3N0V2	KRT1	Keratin 1	down-regulated/up-regulated	DIGE
E1BBI3	L1CAM	L1 cell adhesion molecule	non-infected cells	biotin
A6QPG6	LANCL2	LanC-like protein 2	only in infected cells	biotin
E1BIJ4	LEMD3	LEM domain containing 3	only in infected cells	LC
E7E1Q6	LGB	Beta-lactoglobulin	only in infected cells	biotin
Q17QE2	LMCD1	LIM and cysteine-rich domains protein 1	down-regulated	LC
Q3SZI2	LMNA	Lamin A/C	up-regulated	DIGE
E1BMD6	LPP	Lipoma-preferred partner	down-regulated	LC
E1BPX9	LRPPRC	Leucine rich pentatricopeptide repeat containing	up-regulated	LC
Q29RR1	LRRC41	Leucine rich repeat containing protein 41	only in infected cells	biotin
A4IFE5	LRRC8D	Volume-regulated anion channel subunit LRRC8D	only in infected cells	biotin
Q3SZH7	LTA4H	Leukotriene A-4 hydrolase	down-regulated	DIGE
E1BHQ9	MCAM	Cell surface glycoprotein MUC18	up-regulated	LC
Q3ZBH9	MCM7	DNA replication licensing factor MCM7	down-regulated	DIGE
O77710	M-CSF alpha	Macrophage colony stimulating factor alpha	only in infected cells	biotin
O77709	M-CSF beta	Macrophage colony stimulating factor beta	only in infected cells	biotin
A6H7D2	MET	Hepatocyte growth factor receptor	only in infected cells	biotin
Q0P5M9	MFSD10	Major facilitator superfamily domain containing protein 10	only in infected cells	biotin
P82923	MRPS2	28S ribosomal protein S2, mitochondrial	only in infected cells	LC
P82929	MRPS34	28S ribosomal protein S34, mitochondrial	only in infected cells	LC
Q2HJ49	MSN	Moesin	down-regulated	DIGE
A1XEF2	MT-CO2	Cytochrome c oxidase subunit 2	only in infected cells	biotin
F1MJX4	MTREX	Mtr4 exosome RNA helicase	only in infected cells	LC
Q3SYU9	MVP	Major vault protein	up-regulated	LC
Q0VCK1	MYADM	Myeloid-associated differentiation marker	only in infected cells	LC
Q17R14	MYO1D	Unconventional myosin-Id	down-regulated	LC
F1MHT3	MYO5A	Myosin VA	only in infected cells	biotin
E1BNV7	MYO9B	Myosin IXB	only in infected cells	biotin
A6QM01	NAGLU	N-acetyl-alpha-glucosaminidase	only in infected cells	biotin
Q1RMX7	NANS	N-acetylneuraminic acid synthase	down-regulated	LC
Q1LZB2	NCK1	Cytoplasmic protein	only in infected cells	biotin
F1MT12	NCSTN	Nicastrin	up-regulated	LC
P15690	NDUFS1	NADH-ubiquinone oxidoreductase 75 kDa subunit, mitochondrial	up-regulated	DIGE
P42026	NDUFS7	NADH dehydrogenase [ubiquinone] iron-sulfur protein 7, mitochondrial	only in infected cells	LC
F1MJ10	NEDD4	NEDD4 E3 ubiquitin protein ligase	down-regulated	LC
A4IF69	NHLRC2	NHL repeat-containing protein 2	down-regulated	LC
F1MD34	NIBAN2	Niban apoptosis regulator 2	down-regulated	LC
F1MPL4	NME2	Nucleoside diphosphate kinase B	down-regulated	DIGE/LC
Q3ZCL3	NMI	N-myc-interactor	only in non-infected cells	LC
P29473	NOS3	Nitric oxide synthase, endothelial	up-regulated	LC
O46411	NT5C2	Cytosolic purine 5'-nucleotidase	only in infected cells	LC
Q0P569	NUCB1	Nucleobindin-1	down-regulated	DIGE
E1BDU0	NUP107	Nuclear pore complex protein	only in non-infected cells	LC
A6QLU8	NXN	Nucleoredoxin	only in non-infected cells	LC
Q5E948	Ociad1	OCIA domain-containing protein 1	up-regulated	LC
P79391	OLR1	Oxidized low density lipoprotein receptor 1	non-infected cells	biotin
A5PKA7	ORAI1	ORAI calcium release-activated calcium modulator 1	only in infected cells	biotin
Q3SZR3	ORM1	Alpha 1 acid glycoprotein	non-infected cells	biotin
Q3T0Y1	OTUB1	OTU domain, ubiquitin aldehyde binding 1	down-regulated	LC
P68401	PAFAH1B2	Platelet activating factor acetylhydrolase IB subunit beta	only in infected cells	biotin
Q5E9A3	PCBP1	Poly(rC)-binding protein 1	down-regulated	DIGE
E1BAU4	PCDH17	Protocadherin 17	only in infected cells	biotin
A5D7Q6	PCDHGA2	Protocadherin gamma-A2	only in infected cells	biotin
A6QP10	PCDHGC3	Protocadherin gamma-C3	only in infected cells	biotin
I6U723	PCK1	Phosphoenolpyruvate carboxykinase 1 variant 2	only in infected cells	biotin
A4IFD1	PDCD4	PDCD4 protein	down-regulated	LC
P38657	PDIA3	Protein disulfide-isomerase A3	up-regulated/down-regulated	DIGE
Q3T005	PDLIM4	PDZ and LIM domain protein 4	down-regulated	LC
Q3ZBU0	PDLIM5	PDZ and LIM domain 5	down-regulated	LC
F1N4K1	PFAS	Phosphoribosylformylglycinamidine synthase	only in infected cells	biotin
Q3T0P6	PGK1	Phosphoglycerate kinase 1 OS=Bos taurus OX=9913 GN=PGK1 PE=2 SV=3	up-regulated	DIGE
Q2TBQ8	PGLS	6 phosphogluconolactonase	only in infected cells	biotin
Q3MHI4	PHAX	Phosphorylated adapter RNA export protein	only in infected cells	LC
Q3T165	PHB	Prohibitin	up-regulated	DIGE
E1BE68	PIK3C2A	Phosphatidylinositol-4-phosphate 3-kinase catalytic subunit type 2 alpha Gene PIK3C2A	only in infected cells	biotin
A5D984	PKM	Pyruvate kinase	down-regulated	DIGE
Q05589	PLAU	Urokinase type plasminogen activator	down-regulated	biotin
Q05588	PLAUR	Urokinase plasminogen activator surface receptor	only in infected cells	LC
Q0P5M8	PMPCA	Mitochondrial-processing peptidase subunit alpha	only in infected cells	LC
Q3SYT5	PNN	Pinin	only in infected cells	biotin
P55859	PNP	Purine nucleoside phosphorylase	down-regulated	DIGE
Q32L22	POLR1C	DNA-directed RNA polymerases I and III subunit RPAC1	only in non-infected cells	LC
G3X8B1	Ppia	Peptidyl prolyl cis trans isomerase	down-regulated	biotin
Q9BGI3	PRDX2	Peroxiredoxin-2	down-regulated	DIGE
Q9BGI2	PRDX4	Peroxiredoxin-4	down-regulated	DIGE
O77834	PRDX6	Peroxiredoxin-6	down-regulated/up-regulated	DIGE
P00515	PRKAR2A	cAMP-dependent protein kinase type II-alpha regulatory subunit	up-regulated	DIGE
Q6EIP9	PRNP	Major prion protein	only in infected cells	biotin
Q2TBP0	PSMB7	Proteasome subunit beta type-7	only in non-infected cells	LC
Q2KJE7	PSME1	Proteasome (Prosome, macropain) activator subunit 1 (PA28 alpha)	down-regulated	DIGE
F1MT41	PTGFRN	Prostaglandin F2 receptor inhibitor (CD315)	only in infected cells	biotin
O62664	PTGS1 /cox1	Prostaglandin G/H synthase 1	only in infected cells	biotin
A6QQN2	PTPN1	Tyrosine-protein phosphatase non-receptor type 1	only in infected cells	biotin
E1BIU7	PTPN23	Protein tyrosine phosphatase non-receptor type 23	only in infected cells	biotin
E1BPA0	PTPRA	Receptor-type tyrosine-protein phosphatase alpha	only in infected cells	biotin
F1MD22	PTPRU	Protein tyrosine phosphatase receptor type U	only in infected cells	biotin
F1MFD1	PXN	Paxillin	down-regulated	LC
Q3T0Z7	QDPR	Dihydropteridine reductase	down-regulated	LC
A4FUE5	RAB3GAP1	Rab3 GTPase-activating protein catalytic subunit	only in infected cells	biotin
F1MCK4	RAB4B	Ras-related protein Rab-4B	down-regulated	biotin
P63243	RACK1	Receptor of activated protein C kinase 1	down-regulated	DIGE
Q3MHX3	RBM4	RNA-binding protein 4	down-regulated	DIGE
Q3ZBT0	RCSD1	CapZ-interacting protein	down-regulated	LC
Q0VCC5	REPIN1	Replication initiator 1	only in infected cells	LC
A5PJ65	RER1	Protein RER1 OS Bos taurus GN RER1 PE 2 SV 2	only in infected cells	biotin
E1BLR4	RHBDF2	Rhomboid 5 homolog 2	only in infected cells	biotin
Q8MIT6	ROCK1	Rho associated protein kinase 1	only in infected cells	biotin
Q5E9T9	RTCB	tRNA-splicing ligase RtcB homolog	up-regulated	DIGE
Q2TBU9	RUVBL2	RuvB-like 2	up-regulated	DIGE
F1ML32	SCARF1	Scavenger receptor class F member 1	only in infected cells	biotin
Q2NKZ9	SCPEP1	Carboxypeptidase	only in infected cells	LC
F1MGJ5	SEL1L	SEL1L adaptor subunit of ERAD E3 ubiquitin ligase	only in infected cells	LC
Q2KJ32	SELENBP1	Selenium-binding protein 1	down-regulated	LC
Q1JPB0	SERPINB1	Leukocyte elastase inhibitor ; Leukocyte elastase inhibitor A	up-regulated	DIGE
G3X7H8	SERPINE2	protease nexin I SERPIN domain-containing protein; Glia-derived nexin	only in infected cells	biotin
E1BB46	SH3BP4	SH3 domain-binding protein 4	only in infected cells	biotin
G3N000	SHROOM4	Shroom family member 4	only in infected cells	LC
Q1JQA2	SMAD1	Mothers against decapentaplegic homolog 1	only in non-infected cells	LC
Q5EA00	SMAP2	Stromal membrane-associated protein 2	only in non-infected cells	LC
Q2HJH6	SNRNP40	U5 small nuclear ribonucleoprotein 40 kDa protein	only in infected cells	LC
A4IFN6	SNX18	Sorting nexin	down-regulated	LC
F1MZN7	SNX2	Sorting nexin-2	down-regulated	LC
Q3ZBM5	SNX5	Sorting nexin-5	down-regulated	LC
A0JN82	SORBS2	Sorbin and SH3 domain containing 2	up-regulated	LC
E1BEI2	SPCS2	Signal peptidase complex subunit 2	only in non-infected cells	LC
E1BIM8	SRC	Tyrosine-protein kinase	only in infected cells	biotin
Q3MHE8	SRPRA	Signal recognition particle receptor subunit alpha	only in non-infected cells	LC
E1BPN5	SSH2	Slingshot protein phosphatase 2	only in infected cells	biotin
Q2TBX5	SSR4	Translocon-associated protein subunit delta	down-regulated	DIGE
Q704W6	STAT3	Signal transducer and activator of transcription 3	only in infected cells	biotin
A5PJA6	STOML2	Stomatin (EPB72)-like 2	down-regulated	DIGE
A7MAZ2	STX12	Syntaxin 12 protein	only in infected cells	LC
A7YWC6	SUB1	SUB1 protein	only in non-infected cells	LC
A6QLV1	SUN2 / UNC84	Sad1 and UNC84 domain containing 2	up-regulated	LC
E1BJF6	SYMPK	Symplekin	only in infected cells	biotin
Q9TS87	TAGLN	Transgelin	only in infected cells	LC
Q5E9F5	TAGLN2	Transgelin-2	down-regulated	LC
G3X6E6	TANC1	Tetratricopeptide repeat, ankyrin repeat and coiled-coil containing 1	down-regulated	LC
Q2KJD0	TBB5	Tubulin beta-5 chain	down-regulated	DIGE
A7MB50	TBCD	Tubulin-specific chaperone D	only in infected cells	biotin
E1B702	TGFBR2	TGF-beta receptor type-2	only in non-infected cells	LC
Q24K03	THUMPD1	THUMP domain-containing protein 1	only in infected cells	LC
E1B9H1	TINAGL1	Tubulointerstitial nephritis antigen like 1	up-regulated	LC
Q58DK4	TKFC	Triokinase/FMN cyclase	only in non-infected cells	LC
A7E3W4	TKT	Transketolase	up-regulated	DIGE
Q5E956	TPI1	Triosephosphate isomerase	down-regulated	DIGE
A3KN51	TSG101	Tumor susceptibility gene 101 protein	only in infected cells	biotin
P49410	TUFM	Elongation factor Tu, mitochondrial	down-regulated	DIGE
G8JKZ8	TXN	Thioredoxin	down-regulated	DIGE
P61085	UBE2K	Ubiquitin-conjugating enzyme E2 K	only in non-infected cells	LC
E1BHT5	UBR4	Ubiquitin protein ligase E3 component n-recognin 4	down-regulated	LC
Q9TVA9	uPAR	Urokinase plasminogen activator receptor (PLAUR)	non-infected cells	biotin
F1N0Y0	UPP1	Uridine phosphorylase	down-regulated	LC
P31800	UQCRC1	Cytochrome b-c1 complex subunit 1, mitochondrial	up-regulated/down-regulated	DIGE
Q2KHY2	VAMP5	Vesicle associated membrane protein 5	only in infected cells	biotin
Q9GKR2	VCAM1	vascular cell adhesion molecule 1	only in infected cells	biotin
P48616	VIM	Vimentin	up-regulated/down-regulated	DIGE
Q6B4J2	VKORC1	Vitamin K epoxide reductase complex subunit 1	only in non-infected cells	LC
P17248	WARS	Tryptophan--tRNA ligase, cytoplasmic	up-regulated/down-regulated	DIGE
Q32LN7	WDR61	WD repeat-containing protein 61	only in infected cells	LC
E1BDJ1	XPC	XPC complex subunit, DNA damage recognition and repair factor	only in infected cells	biotin
A6QR12	YME1L1	YME1 like 1 ATPase	only in infected cells	LC
P62261	YWHAE	14-3-3 protein epsilon	down-regulated	DIGE
P68252	YWHAG	14-3-3 protein gamma	down-regulated	DIGE
P63103	YWHAZ	14-3-3 protein zeta/delta	down-regulated	DIGE
