# Supplementary material for: Revisiting Ehrlichia ruminantium Replication Cycle Using Proteomics: The Host and the Bacterium Perspectives
Source: Microorganisms. 2021 May 26;9(6):1144. doi: 10.3390/microorganisms9061144 (PMC8229282; doi:10.3390/microorganisms9061144)
Supplement: Supplementary file 1 [file microorganisms-09-01144-s001.zip › supplemental data 22may2021/Table S5_string GO terms and reactome_final.xlsx]

## Sheet: Worksheet
# genes	category	description	FDR value	genes
77	Reactome Pathways	Immune System	7.55e-11	LTA4H|NUP107|CTSD|CD93|KRT1|ORM1|PSMB7|UBE2K|A1BG|STAT3|ICAM1|PTPN23|ATP6V1B2|PDCD4|DOCK1|ATP8B4|APP|CSF1R|VCAM1|NCSTN|ARPC2|HSPA9|FABP5|NOS3|HSP90B1|PDIA3|CRK|OLR1|HSPA6|ENPP4|PKM|HSPA5|PLAUR|PRDX6|JAK1|ANXA2|HNRNPA2B1|RAB4B|MSN|PNP|PTPN1|POLR1C|PLAU|GSN|TXN|UBR4|ANXA1|PRDX4|GDI2|SERPINB1|FSCN1|PSME1|DNM2|DAK|ALDOA|MVP|YWHAZ|MYO5A|ROCK1|IDH1|BCAP31|AHSG|HLA-B|ERAP2|HNRNPF|DCTN2|NCK1|PPIA|NEDD4|H…
73	Reactome Pathways	Metabolism	1.43e-08	UQCRC1|DLD|ACO2|NAGLU|LTA4H|NUP107|TPI1|GNB4|NDUFS7|ENO1|PGLS|FABP4|PSMB7|LRPPRC|HIBADH|PRKAR2A|PIK3C2A|QDPR|DDAH1|AKR1B1|ALB|ADH5|FABP5|NOS3|ALDH1A1|IDH3A|ATP5H|FASN|GRHPR|PFAS|PCK1|HMGCS1|KARS|UPP1|NT5C2|ACSL4|CS|ALDH9A1|INPP5F|PNP|PTGS1|MT-CO2|ECHS1|ADA|PGK1|TXN|AOX1|DDAH2|ESD|IDH3B|PSME1|DNM2|INPP1|G6PD|DAK|VKORC1|ALDOA|ATP5A1|ABCC1|ACY1|ADIPOQ|IDH1|TKT|NDUFS1|DHFR|FBP1|INPP5K|GC|FAR2|BPNT1|G…
57	Reactome Pathways	Metabolism of proteins	0.00055	LMCD1|MRPS34|NANS|NUP107|GNB4|CTSD|PSMB7|UBE2K|ARFGAP3|SPCS2|ARCN1|COPS4|STAT3|EIF4H|WDR61|CDH2|APP|XPC|ACE|NCSTN|ALB|HSP90B1|PDIA3|SSR4|TUFM|HSPA5|KARS|SRPR|EIF5A|SEL1L|PLAUR|GANAB|BRE|AP3M1|WARS|TBCD|RAB4B|ANK2|GFPT1|TGFBR2|EXOC8|GALNT2|LMNA|MRPS2|GSN|TXN|PSME1|KHSRP|MYO5A|NUCB1|AHSG|DCTN2|EXOC3|SMAD1|HSPA8|OTUB1|LRRC41
35	Reactome Pathways	Neutrophil degranulation	1.09e-10	LTA4H|CTSD|CD93|KRT1|ORM1|PSMB7|A1BG|ATP8B4|NCSTN|FABP5|OLR1|HSPA6|ENPP4|PKM|PLAUR|PRDX6|ANXA2|RAB4B|PNP|PLAU|GSN|UBR4|PRDX4|GDI2|SERPINB1|ALDOA|MVP|ROCK1|IDH1|AHSG|HLA-B|PPIA|HSPA8|PAFAH1B2|HMOX2
33	Reactome Pathways	Vesicle-mediated transport	2.29e-06	TSG101|SCARF1|ARFGAP3|ARCN1|YWHAE|COPS4|PIK3C2A|APP|ARPC2|ALB|HSP90B1|YWHAG|SNX18|ANK2|EXOC8|GALNT2|KIF12|SNX5|SNX2|GDI2|DNM2|GAPVD1|YWHAZ|MYO5A|AAK1|GDI1|EPN1|DCTN2|RAB3GAP1|EXOC3|HSPA8|PAFAH1B2|ACTG1
30	Reactome Pathways	Hemostasis	1.34e-05	GNB4|ORM1|A1BG|PRKAR2A|DOCK1|APP|ITGA5|ALB|ANXA5|NOS3|JAM3|CRK|OLR1|HSPA5|PLAUR|ANXA2|TAGLN2|NHLRC2|L1CAM|PTPN1|PLAU|SRC|KIF12|ABHD12|ALDOA|YWHAZ|AHSG|SERPINE2|PPIA|ORAI1
24	Reactome Pathways	Signaling by Receptor Tyrosine Kinases	4.14e-05	HSPB1|STAT3|PXN|IGF1R|ATP6V1B2|DOCK1|FGFR4|NCSTN|NOS3|CRK|MET|PTPRU|CSN2|HNRNPH1|RAB4B|PTPN1|SRC|DNM2|ROCK1|HNRNPF|EPN1|NCK1|NEDD4|ACTG1
23	Reactome Pathways	Signaling by Interleukins	0.00013	PSMB7|STAT3|ICAM1|PTPN23|PDCD4|APP|CSF1R|VCAM1|HSPA9|HSP90B1|CRK|JAK1|ANXA2|HNRNPA2B1|MSN|ANXA1|FSCN1|PSME1|YWHAZ|HNRNPF|PPIA|HSPA8|VIM
23	Reactome Pathways	Metabolism of RNA	0.0113	RTCB|NUP107|SKIV2L2|SYMPK|HSPB1|PSMB7|SNRNP40|WDR61|PHAX|PCBP1|DDX21|HNRNPA2B1|HNRNPH1|ADARB1|THUMPD1|PSME1|YWHAZ|DDX39B|KHSRP|FTSJ3|HNRNPF|ANP32A|HSPA8
22	Reactome Pathways	Axon guidance	0.0035	PSMB7|PRKAR2A|DOCK1|ITGA5|NCSTN|ARPC2|DPYSL2|MET|ANK2|EPHA2|MSN|L1CAM|SRC|PRNP|PTPRA|PSME1|DNM2|ROCK1|NCK1|HSPA8|ACTG1|MYO9B
22	Reactome Pathways	Transport of small molecules	0.0365	GNB4|CSN1S1|PSMB7|PRKAR2A|ATP6V1B2|ATP8B4|ANO10|ALB|CSN3|ACO1|YME1L1|SEL1L|LRRC8D|STOML2|GLRX3|PMPCA|ASPH|PSME1|ABCC1|HEPH|HMOX2|PHB
15	Reactome Pathways	Diseases of signal transduction	0.0179	PSMB7|STAT3|FGFR4|NCSTN|MET|JAG2|SEL1L|FGFR3|TGFBR2|LMNA|SRC|PSME1|FGFR1|ACTG1|PHB
14	Reactome Pathways	Metabolism of carbohydrates	0.0048	NAGLU|NUP107|TPI1|ENO1|PGLS|AKR1B1|ALDH1A1|PCK1|PGK1|G6PD|DAK|ALDOA|TKT|FBP1
12	Reactome Pathways	The citric acid (TCA) cycle and respiratory electron transport	0.0019	UQCRC1|DLD|ACO2|NDUFS7|LRPPRC|IDH3A|ATP5H|CS|MT-CO2|IDH3B|ATP5A1|NDUFS1
11	Reactome Pathways	Platelet degranulation	0.00066	ORM1|A1BG|APP|ALB|ANXA5|HSPA5|TAGLN2|NHLRC2|ALDOA|AHSG|PPIA
10	Reactome Pathways	Clathrin-mediated endocytosis	0.0039	COPS4|PIK3C2A|ARPC2|SNX18|DNM2|GAPVD1|AAK1|EPN1|HSPA8|ACTG1
10	Reactome Pathways	Apoptosis	0.0104	PSMB7|YWHAE|STAT3|YWHAG|GSN|PSME1|YWHAZ|ROCK1|BCAP31|VIM
9	Reactome Pathways	Interleukin-12 family signaling	9.34e-05	STAT3|PDCD4|HSPA9|JAK1|ANXA2|HNRNPA2B1|MSN|HNRNPF|PPIA
9	Reactome Pathways	Interleukin-4 and Interleukin-13 signaling	0.0035	STAT3|ICAM1|VCAM1|HSP90B1|JAK1|ANXA1|FSCN1|HSPA8|VIM
8	Reactome Pathways	TP53 Regulates Metabolic Genes	0.0035	LRPPRC|YWHAE|PRDX2|YWHAG|MT-CO2|TXN|G6PD|YWHAZ
8	Reactome Pathways	VEGFA-VEGFR2 Pathway	0.0062	HSPB1|PXN|DOCK1|NOS3|CRK|ROCK1|NCK1|ACTG1
8	Reactome Pathways	L1CAM interactions	0.0163	ITGA5|DPYSL2|ANK2|MSN|L1CAM|DNM2|HSPA8|ACTG1
7	Reactome Pathways	Regulation of actin dynamics for phagocytic cup formation	0.0035	DOCK1|ARPC2|CRK|MYO5A|NCK1|ACTG1|MYO9B
7	Reactome Pathways	Translocation of SLC2A4 (GLUT4) to the plasma membrane	0.0055	YWHAE|YWHAG|EXOC8|YWHAZ|MYO5A|EXOC3|ACTG1
7	Reactome Pathways	Regulation of mRNA stability by proteins that bind AU-rich elements	0.0125	HSPB1|PSMB7|PSME1|YWHAZ|KHSRP|ANP32A|HSPA8
6	Reactome Pathways	Gluconeogenesis	0.0016	TPI1|ENO1|PCK1|PGK1|ALDOA|FBP1
6	Reactome Pathways	Mitochondrial protein import	0.0163	ACO2|HSPA9|CS|PMPCA|HSPD1|ATP5A1
6	Reactome Pathways	Regulation of HSF1-mediated heat shock response	0.0168	NUP107|YWHAE|HSPA9|HSPA6|HSPA5|HSPA8
6	Reactome Pathways	Clathrin derived vesicle budding	0.024	PIK3C2A|APP|SNX5|SNX2|DNM2|HSPA8
6	Reactome Pathways	Peptide hormone metabolism	0.0376	CTSD|SPCS2|ACE|EXOC8|MYO5A|EXOC3
5	Reactome Pathways	Citric acid cycle (TCA cycle)	0.0026	DLD|ACO2|IDH3A|CS|IDH3B
5	Reactome Pathways	Deregulated CDK5 triggers multiple neurodegenerative pathways in Alzheimer's disease models	0.0026	CAPNS1|YWHAE|APP|PRDX2|CAST
5	Reactome Pathways	Antigen Presentation: Folding, assembly and peptide loading of class I MHC	0.0035	PDIA3|HSPA5|BCAP31|HLA-B|ERAP2
5	Reactome Pathways	Signaling by PTK6	0.0297	STAT3|PXN|DOCK1|CRK|PTPN1
5	Reactome Pathways	Iron uptake and transport	0.035	ATP6V1B2|ACO1|GLRX3|HEPH|HMOX2
4	Reactome Pathways	Dissolution of Fibrin Clot	0.0039	PLAUR|ANXA2|PLAU|SERPINE2
4	Reactome Pathways	eNOS activation and regulation	0.0048	DDAH1|NOS3|DDAH2|DNM2
4	Reactome Pathways	Processing of SMDT1	0.0063	YME1L1|STOML2|PMPCA|PHB
4	Reactome Pathways	Nucleotide salvage	0.0163	UPP1|PNP|ADA|GMPR2
4	Reactome Pathways	Downstream signal transduction	0.0229	STAT3|CRK|SRC|NCK1
4	Reactome Pathways	Cristae formation	0.0311	HSPA9|ATP5H|ATP5A1|IMMT
4	Reactome Pathways	Apoptotic cleavage of cellular proteins	0.0465	GSN|ROCK1|BCAP31|VIM
3	Reactome Pathways	Fructose metabolism	0.0104	AKR1B1|ALDH1A1|DAK
3	Reactome Pathways	MET receptor recycling	0.0161	CRK|MET|RAB4B
3	Reactome Pathways	DCC mediated attractive signaling	0.0297	DOCK1|SRC|NCK1
3	Reactome Pathways	Chk1/Chk2(Cds1) mediated inactivation of Cyclin B:Cdk1 complex	0.0297	YWHAE|YWHAG|YWHAZ
3	Reactome Pathways	Pentose phosphate pathway	0.035	PGLS|G6PD|TKT
3	Reactome Pathways	Cell-extracellular matrix interactions	0.0494	PXN|FERMT2|ACTG1
2	Reactome Pathways	MET activates STAT3	0.033	STAT3|MET
163	GO Process	Localization	3.48e-17	EHD4|FCGRT|LTA4H|NUP107|CTSD|SYMPK|CD93|CSN1S1|HSPB1|TSG101|KRT1|FABP4|ORM1|PSMB7|LRPPRC|SCARF1|A1BG|ARFGAP3|ACVR1|SPCS2|ARCN1|YWHAE|STAT3|ICAM1|PTPN23|PIK3C2A|PXN|CDH2|TINAGL1|ATP6V1B2|DOCK1|ATP8B4|APP|ACE|ANO10|FGFR4|ACOX1|ITGA5|VCAM1|NCSTN|ARPC2|ALB|ANXA5|HSPA9|FABP5|NOS3|PHAX|JAM3|HSP90B1|CRK|ATP5H|CSN3|VAMP5|YWHAG|LEMD3|OLR1|ACO1|DPYSL2|HSPA6|SNX18|ENPP4|PKM|RHBDF2|HSPA5|ACAP2|MYO1D|SRPR|CEN…
138	GO Process	Positive regulation of biological process	1.35e-07	LMCD1|EHD4|ENO1|NMI|SYMPK|CAPNS1|HSPB1|ALDH1A2|TSG101|KRT1|LANCL2|FABP4|ORM1|COL8A1|UBE2K|EEF2K|SCARF1|ACVR1|MCAM|YWHAE|STAT3|ICAM1|SUB1|PTPN23|PRKAR2A|PIK3C2A|PXN|WDR61|IGF1R|CDH2|ARHGDIA|PDCD4|DOCK1|DDAH1|APP|AKR1B1|CSF1R|ACE|FGFR4|ITGA5|VCAM1|ARPC2|BMPER|FABP5|NOS3|HSP90B1|PDIA3|CRK|GCN1L1|FASN|PCBP1|YWHAG|MET|ENPP4|ARMC10|PCK1|HSPA5|KARS|JAG2|EIF5A|PLAUR|ACSL4|FGFR3|PRDX6|JAK1|BRE|ANXA2|DDX21…
134	GO Process	Organonitrogen compound metabolic process	2.13e-07	LMCD1|MRPS34|UQCRC1|DLD|NAGLU|LTA4H|TPI1|NDUFS7|ENO1|CTSD|CAPNS1|TSG101|KRT1|PGLS|PSMB7|UBE2K|SCPEP1|EEF2K|ACVR1|SPCS2|YWHAE|COPS4|HIBADH|PTPN23|EIF4H|WDR61|IGF1R|CDH2|TINAGL1|ATP6V1B2|QDPR|DDAH1|APP|AKR1B1|CSF1R|ACE|FGFR4|VCAM1|NCSTN|ALB|ADH5|FABP5|NOS3|HSP90B1|PDIA3|GCN1L1|ATP5H|FASN|OLR1|PFAS|MET|ENPP4|YME1L1|PCK1|PKM|TUFM|RHBDF2|HSPA5|KARS|UPP1|PTPRU|EIF5A|SEL1L|NT5C2|ACSL4|FGFR3|GANAB|JAK1|B…
132	GO Process	Cellular component organization or biogenesis	1.32e-06	MRPS34|EHD4|NAGLU|NUP107|SKIV2L2|NDUFS7|TSG101|KRT1|PDLIM4|COL8A1|UBE2K|SCARF1|TANC1|YWHAE|COPS4|STAT3|ICAM1|PTPN23|EIF4H|PIK3C2A|PXN|WDR61|IGF1R|CDH2|DOCK1|ATP8B4|APP|XPC|FGD5|CSF1R|ACOX1|ITGA5|VCAM1|ARPC2|ALB|HSPA9|NOS3|JAM3|HSP90B1|CRK|ATP5H|VAMP5|YWHAG|MCM7|LEMD3|DPYSL2|GRHPR|MET|SNX18|YME1L1|PKM|COL12A1|FMNL3|EPB41L1|LRRC8D|ACSL4|FERMT2|BRE|ANXA2|DDX21|HNRNPA2B1|TBCD|SORBS2|STOML2|ANK2|EPHA2…
119	GO Process	Cell communication	0.00024	FCGRT|DRG2|GNB4|NMI|CD93|HSPB1|ALDH1A2|KRT1|PDLIM4|UBE2K|SCARF1|ACVR1|YWHAE|STAT3|ICAM1|SUB1|PRKAR2A|PIK3C2A|PXN|WDR61|IGF1R|ARHGDIA|ATP6V1B2|PDCD4|DOCK1|DDAH1|APP|AKR1B1|CSF1R|FGFR4|ITGA5|VCAM1|NCSTN|ARPC2|ALB|ANXA5|HSPA9|NOS3|JAM3|HSP90B1|CRK|GCN1L1|DPYSL2|PCDHGC3|MET|PCK1|HSPA5|KARS|SRPR|JAG2|UPP1|PTPRU|SEL1L|NXN|LRRC8D|PLAUR|FGFR3|FERMT2|JAK1|BRE|ANXA2|HNRNPA2B1|STOML2|HNRNPH1|CACNA2D1|ANK2|G…
118	GO Process	regulation of biological quality	8.07e-13	DLD|HSPB1|ALDH1A2|KRT1|FABP4|UBE2K|SCPEP1|EEF2K|YWHAE|STAT3|ICAM1|PRKAR2A|PIK3C2A|CDH2|DOCK1|DDAH1|ATP8B4|APP|FGD5|AKR1B1|CSF1R|ACE|FGFR4|ACOX1|NCSTN|ARPC2|ALB|ADH5|ANXA5|HSPA9|FABP5|NOS3|ALDH1A1|JAM3|HSP90B1|PDIA3|CRK|PRDX2|CSN3|YWHAG|ACO1|DPYSL2|MET|ENPP4|PCK1|HSPA5|FMNL3|SEL1L|NXN|LRRC8D|PLAUR|CSN2|PRDX6|FERMT2|ANXA2|HNRNPA2B1|ALDH9A1|STOML2|CACNA2D1|ANK2|MSN|PTGS1|MT-CO2|LMNA|GLRX3|NHLRC2|L1C…
106	GO Process	system development	1.15e-05	RTCB|ACO2|NAGLU|NUP107|CAPNS1|ALDH1A2|TSG101|KRT1|COL8A1|EEF2K|SCARF1|ACVR1|ARCN1|MCAM|YWHAE|STAT3|ICAM1|CDH2|ARHGDIA|PDCD4|QDPR|APP|AKR1B1|CSF1R|ACE|ITGA5|VCAM1|BMPER|HSPA9|NOS3|JAM3|FASN|CSN3|VAMP5|YWHAG|LEMD3|DPYSL2|PCDHGC3|MET|PKM|HMGCS1|HSPA5|MYO1D|COL12A1|JAG2|CEND1|PTPRU|FMNL3|NXN|ACSL4|FGFR3|CSN2|ANXA2|WARS|TBCD|SORBS2|ANK2|EPHA2|TGFBR2|MSN|ADARB1|INPP5F|MT-CO2|IGSF8|LMNA|L1CAM|ADA|SRC|GS…
93	GO Process	cellular response to chemical stimulus	6.63e-11	EHD4|NMI|HSPB1|ALDH1A2|FABP4|UBE2K|EEF2K|ACVR1|STAT3|ICAM1|PTPN23|PRKAR2A|PIK3C2A|PXN|IGF1R|ATP6V1B2|PDCD4|QDPR|APP|AKR1B1|CSF1R|FGFR4|VCAM1|ALB|ADH5|HSPA9|NOS3|HSP90B1|CRK|PRDX2|FASN|YWHAG|MCM7|PCK1|PKM|HMGCS1|HSPA5|ACAP2|KARS|SRPR|NXN|FGFR3|PRDX6|FERMT2|JAK1|ANXA2|HNRNPA2B1|HNRNPH1|CACNA2D1|GFPT1|EPHA2|TGFBR2|MSN|PTGS1|LMNA|PTPN1|PGK1|SRC|GSN|TXN|FLOT1|ANXA1|ESD|PRDX4|PRNP|ASPH|PTPRA|FSCN1|DNM2…
88	GO Process	regulation of multicellular organismal process	3.13e-08	LMCD1|ARHGDIB|ENO1|NMI|HSPB1|KRT1|ORM1|EEF2K|SCARF1|ACVR1|YWHAE|STAT3|ICAM1|PTPN23|PIK3C2A|WDR61|CDH2|ARHGDIA|PDCD4|DOCK1|DDAH1|APP|CSF1R|ACE|ITGA5|ANXA5|BMPER|HSPA9|FABP5|NOS3|YWHAG|DPYSL2|MET|ENPP4|HSPA5|KARS|CEND1|PLAUR|CSN2|JAK1|ANXA2|WARS|CACNA2D1|ANK2|EPHA2|TGFBR2|INPP5F|PNP|LMNA|GLRX3|L1CAM|PLAU|ADA|PGK1|SRC|ECE1|FLOT1|ANXA1|SNX5|PRDX4|PRNP|ASPH|HSPD1|DNM2|MYADM|NME2|G6PD|DAK|DDX39B|KHSRP|…
88	GO Process	response to stress	2.05e-05	ACO2|NMI|HSPB1|KRT1|ORM1|UBE2K|EEF2K|ACVR1|MCAM|YWHAE|COPS4|STAT3|ICAM1|PRKAR2A|PXN|DOCK1|APP|XPC|AKR1B1|CSF1R|ITGA5|VCAM1|ALB|ADH5|ANXA5|NOS3|JAM3|HSP90B1|PDIA3|CRK|GCN1L1|PRDX2|MCM7|OLR1|HSPA6|ENPP4|PCK1|PKM|HSPA5|SRPR|UPP1|SEL1L|PLAUR|PRDX6|JAK1|BRE|STOML2|GFPT1|EPHA2|TGFBR2|ADARB1|INPP5F|PTGS1|MT-CO2|RCSD1|LMNA|PTPN1|PLAU|ADA|PGK1|SRC|GSN|FLOT1|ANXA1|PRNP|HSPD1|DNM2|G6PD|CORO1B|DAK|VKORC1|YWH…
87	GO Process	regulation of signaling	8.43e-05	LMCD1|ARHGDIB|ENO1|HSPB1|TSG101|LANCL2|UBE2K|ACVR1|YWHAE|STAT3|ICAM1|PTPN23|PXN|IGF1R|CDH2|ARHGDIA|PDCD4|APP|FGD5|AKR1B1|CSF1R|FGFR4|ITGA5|BMPER|FABP5|NOS3|PDIA3|CRK|YWHAG|LEMD3|MET|ARMC10|RHBDF2|HSPA5|KARS|JAG2|NXN|PLAUR|FGFR3|JAK1|ANXA2|ANK2|EPHA2|TGFBR2|INPP5F|LMNA|PTPN1|PLAU|ADA|SRC|GSN|TXN|CCNY|ECE1|FLOT1|ANXA1|SNX5|PCDH17|PRNP|ASPH|GDI2|ESM1|DNM2|MYADM|DAK|MVP|YWHAZ|MYO5A|ROCK1|AAK1|SH3BP4|…
82	GO Process	regulation of cellular component organization	6.91e-10	EHD4|ARHGDIB|ENO1|TSG101|EEF2K|SCARF1|YWHAE|ICAM1|SUB1|PTPN23|PXN|WDR61|IGF1R|CDH2|ARHGDIA|DOCK1|APP|FGD5|CSF1R|ACE|FGFR4|ARPC2|JAM3|CRK|YWHAG|DPYSL2|MET|HSPA5|FMNL3|EIF5A|PLAUR|ACSL4|FERMT2|ANXA2|HNRNPA2B1|WARS|TBCD|STOML2|RAB4B|EPHA2|MSN|INPP5F|LMNA|L1CAM|PTPN1|SRC|GSN|FLOT1|GRIPAP1|ANXA1|PRNP|ASPH|ESM1|FSCN1|DNM2|MYADM|G6PD|CORO1B|ALDOA|YWHAZ|DDX39B|ROCK1|AAK1|SH3BP4|ADIPOQ|FGFR1|AHSG|GDI1|FBP…
79	GO Process	small molecule metabolic process	1.38e-13	UQCRC1|DLD|NANS|ACO2|LTA4H|TPI1|NDUFS7|ENO1|ALDH1A2|PGLS|SCPEP1|SCARF1|HIBADH|GALM|ATP6V1B2|QDPR|DDAH1|APP|AKR1B1|ACOX1|ADH5|FABP5|NOS3|ALDH1A1|IDH3A|ATP5H|FASN|ACO1|GRHPR|PFAS|ENPP4|PCK1|PKM|HMGCS1|KARS|UPP1|NT5C2|ACSL4|CS|WARS|STOML2|GFPT1|EPHA2|PNP|PTGS1|MT-CO2|ECHS1|ADA|PGK1|TXN|AOX1|DDAH2|ESD|PRDX4|IDH3B|INPP1|NME2|G6PD|DAK|VKORC1|ALDOA|ATP5A1|MYO5A|ABCC1|ACY1|ADIPOQ|IDH1|TKT|NDUFS1|FGFR1|DH…
78	GO Process	regulation of cellular protein metabolic process	4.61e-07	EHD4|ENO1|NMI|SYMPK|HSPB1|TSG101|FABP4|LRPPRC|UBE2K|EEF2K|ACVR1|YWHAE|STAT3|ICAM1|PRKAR2A|EIF4H|WDR61|IGF1R|CDH2|PDCD4|APP|CSF1R|ACE|FGFR4|ITGA5|BMPER|HSP90B1|CRK|GCN1L1|YWHAG|ACO1|HSPA5|KARS|EIF5A|NXN|PLAUR|FGFR3|CSN2|ANXA2|WARS|EPHA2|TGFBR2|MSN|ADARB1|INPP5F|PTPN1|SRC|GSN|TXN|CCNY|FLOT1|PRNP|ASPH|SERPINB1|PSME1|HSPD1|MYADM|G6PD|MVP|CAST|DDX39B|KHSRP|ROCK1|RBM4|ADIPOQ|BCAP31|FGFR1|AHSG|DHFR|RAB3…
77	GO Process	macromolecule localization	2.55e-08	NUP107|SYMPK|HSPB1|TSG101|FABP4|LRPPRC|ARFGAP3|SPCS2|ARCN1|YWHAE|STAT3|PTPN23|CDH2|ATP6V1B2|ATP8B4|ACE|ACOX1|HSPA9|PHAX|HSP90B1|VAMP5|YWHAG|SNX18|RHBDF2|HSPA5|ACAP2|SRPR|PTPRU|EIF5A|SEL1L|ACSL4|FERMT2|ANXA2|HNRNPA2B1|AP3M1|STOML2|RAB4B|ANK2|TGFBR2|PNP|EXOC8|LMNA|PMPCA|GSN|STX12|TXN|FLOT1|GRIPAP1|ANXA1|SNX5|SNX2|GDI2|HSPD1|DNM2|MYADM|CORO1B|MVP|DDX39B|KHSRP|MYO5A|ABCC1|ROCK1|SUN2|SH3BP4|ADIPOQ|IDH…
73	GO Process	regulation of catalytic activity	4.25e-07	ARHGDIB|HSPB1|TSG101|FABP4|ARFGAP3|YWHAE|STAT3|ICAM1|PRKAR2A|IGF1R|ARHGDIA|PDCD4|DOCK1|DDAH1|APP|FGD5|CSF1R|ACE|FGFR4|NCSTN|ANXA5|NOS3|ALDH1A1|HSP90B1|CRK|GCN1L1|YWHAG|SNX18|ACAP2|MYO1D|KARS|PLAUR|FGFR3|CSN2|ANXA2|HNRNPA2B1|WARS|TBCD|EPHA2|TGFBR2|ADARB1|PTPN1|SMAP2|SRC|GSN|TXN|CCNY|DDAH2|ANXA1|PRNP|ASPH|GDI2|SERPINB1|PSME1|HSPD1|DNM2|GAPVD1|MVP|CAST|ROCK1|SH3BP4|ADIPOQ|BCAP31|FGFR1|AHSG|GDI1|DHFR…
58	GO Process	multi-organism process	0.0025	DLD|NUP107|ENO1|CD93|HSPB1|TSG101|PSMB7|ACVR1|YWHAE|STAT3|ICAM1|EIF4H|PDCD4|APP|AKR1B1|ACE|ACOX1|ITGA5|VCAM1|ALB|ADH5|NOS3|JAM3|CRK|PCBP1|MET|PCK1|KARS|JAG2|ACSL4|ANXA2|DDX21|EPHA2|TGFBR2|ADARB1|IGSF8|SRC|UBR4|PRDX4|HSPD1|DNM2|ALDOA|DDX39B|ADIPOQ|BCAP31|HLA-B|EPN1|INPP5K|SERPINE2|NCK1|PPIA|NEDD4|SMAD1|GNB2L1|HSPA8|PAFAH1B2|FNDC3A|VIM
58	GO Process	cellular component assembly	0.0071	EHD4|NUP107|NDUFS7|TSG101|KRT1|UBE2K|YWHAE|PTPN23|EIF4H|PIK3C2A|PXN|IGF1R|CDH2|APP|XPC|FGD5|ITGA5|ARPC2|HSPA9|HSP90B1|CRK|YWHAG|GRHPR|YME1L1|PKM|FERMT2|ANXA2|TBCD|STOML2|ANK2|EXOC8|GLRX3|SRC|GSN|STX12|FLOT1|KCTD12|PCDH17|KCTD4|PRNP|SNX2|FSCN1|HSPD1|DNM2|CORO1B|ALDOA|YWHAZ|DDX39B|ROCK1|ADIPOQ|NDUFS1|FBP1|DCTN2|INPP5K|NCK1|SMAD1|ACTG1|RUVBL2
57	GO Process	positive regulation of response to stimulus	0.00071	LMCD1|HSPB1|KRT1|LANCL2|FABP4|UBE2K|SCARF1|ACVR1|YWHAE|STAT3|ICAM1|CDH2|PDCD4|DOCK1|APP|AKR1B1|CSF1R|FGFR4|ITGA5|ARPC2|BMPER|FABP5|HSP90B1|PDIA3|CRK|YWHAG|MET|ENPP4|KARS|JAG2|PLAUR|FGFR3|BRE|STOML2|TGFBR2|PTPN1|ADA|SRC|GSN|TXN|FLOT1|ANXA1|ASPH|ESM1|HSPD1|YWHAZ|ROCK1|AAK1|ADIPOQ|BCAP31|FGFR1|HLA-B|NCK1|NEDD4|GNB2L1|ACTG1|PHB
56	GO Process	organic substance catabolic process	3.1e-06	NAGLU|LTA4H|TPI1|SKIV2L2|ENO1|CTSD|TSG101|FABP4|PSMB7|UBE2K|SCPEP1|SCARF1|HIBADH|PTPN23|WDR61|GALM|QDPR|DDAH1|ACE|ACOX1|ADH5|FABP5|NOS3|ALDH1A1|HSP90B1|ENPP4|YME1L1|PKM|HSPA5|UPP1|SEL1L|NT5C2|PRDX6|ANXA2|INPP5F|PNP|ECHS1|ADA|PGK1|AOX1|ECE1|UBR4|DDAH2|ABHD12|SNX5|ESD|DAK|ALDOA|KHSRP|ADIPOQ|ERAP2|INPP5K|NEDD4|HSPA8|PAFAH1B2|HMOX2
55	GO Process	regulation of transport	4.17e-05	EHD4|TSG101|ORM1|EEF2K|YWHAE|ICAM1|PTPN23|CDH2|APP|CSF1R|FABP5|NOS3|YWHAG|RHBDF2|KARS|ACSL4|CSN2|ANXA2|CACNA2D1|RAB4B|ANK2|MSN|INPP5F|PTPN1|ADA|SRC|TXN|FLOT1|ANXA1|SNX5|PCDH17|PRNP|ASPH|DNM2|G6PD|GAPVD1|YWHAZ|MYO5A|ROCK1|NUCB1|AAK1|RBM4|ADIPOQ|BCAP31|FGFR1|AHSG|GDI1|RAB3GAP1|INPP5K|SERPINE2|PPIA|NEDD4|GNB2L1|HSPA8|ORAI1
53	GO Process	negative regulation of response to stimulus	3.23e-06	ENO1|NMI|HSPB1|TSG101|KRT1|ACVR1|ICAM1|IGF1R|CDH2|PDCD4|DDAH1|APP|BMPER|NOS3|CRK|LEMD3|MET|ARMC10|HSPA5|NXN|PLAUR|ANXA2|EPHA2|TGFBR2|INPP5F|LMNA|PTPN1|PLAU|ADA|SRC|TXN|ANXA1|SNX5|PRNP|DNM2|MYADM|CORO1B|DAK|DDX39B|SH3BP4|ADIPOQ|AHSG|HLA-B|EPN1|FBP1|INPP5K|SERPINE2|NCK1|NEDD4|GNB2L1|OTUB1|RUVBL2|PHB
53	GO Process	anatomical structure morphogenesis	0.003	DLD|NAGLU|ALDH1A2|COL8A1|TANC1|ACVR1|MCAM|STAT3|CDH2|PDCD4|APP|CSF1R|ITGA5|BMPER|NOS3|JAM3|LEMD3|DPYSL2|MET|HSPA5|COL12A1|JAG2|CEND1|FMNL3|FGFR3|FERMT2|ANXA2|WARS|TBCD|ANK2|EPHA2|TGFBR2|MSN|ADARB1|L1CAM|ADA|SRC|ECE1|FLOT1|ASPH|SNX2|PTPRA|ESM1|FSCN1|DNM2|MYO5A|ROCK1|FGFR1|RAB3GAP1|SERPINE2|SMAD1|GNB2L1|ACTG1
50	GO Process	organophosphate metabolic process	5.68e-10	UQCRC1|DLD|TPI1|NDUFS7|ENO1|PGLS|PIK3C2A|ATP6V1B2|CSF1R|FGFR4|FABP5|ALDH1A1|ATP5H|FASN|PFAS|MET|PKM|KARS|UPP1|NT5C2|ACSL4|FGFR3|PRDX6|STOML2|GFPT1|EPHA2|INPP5F|PNP|MT-CO2|ADA|PGK1|SRC|ABHD12|INPP1|NME2|G6PD|DAK|ALDOA|ATP5A1|IDH1|TKT|NDUFS1|FGFR1|FBP1|INPP5K|HSPA8|FAR2|BPNT1|GMPR2|FDFT1
49	GO Process	oxidation-reduction process	9.82e-11	UQCRC1|DLD|ACO2|TPI1|NDUFS7|ENO1|ALDH1A2|HIBADH|QDPR|AKR1B1|ACOX1|VCAM1|ADH5|NOS3|ALDH1A1|IDH3A|PDIA3|PRDX2|FASN|ACO1|GRHPR|PKM|NXN|PRDX6|CS|ALDH9A1|GFPT1|PTGS1|MT-CO2|ECHS1|GLRX3|PGK1|TXN|AOX1|PRDX4|ASPH|IDH3B|G6PD|VKORC1|ALDOA|ADIPOQ|IDH1|NDUFS1|DHFR|SELENBP1|HEPH|FAR2|GMPR2|HMOX2
47	GO Process	regulation of response to stress	1.22e-05	ENO1|NMI|HSPB1|KRT1|FABP4|UBE2K|SCARF1|YWHAE|IGF1R|PDCD4|DDAH1|APP|NOS3|HSP90B1|CRK|MET|ENPP4|HSPA5|KARS|PLAUR|JAK1|BRE|ANXA2|TGFBR2|INPP5F|LMNA|PTPN1|PLAU|ADA|SRC|TXN|FLOT1|ANXA1|HSPD1|DAK|DDX39B|ADIPOQ|BCAP31|AHSG|DHFR|HLA-B|SERPINE2|NCK1|GNB2L1|HSPA8|OTUB1|PHB
47	GO Process	intracellular transport	5.23e-05	EHD4|NUP107|SYMPK|HSPB1|TSG101|LRPPRC|ARFGAP3|SPCS2|ARCN1|YWHAE|STAT3|PTPN23|TINAGL1|APP|ACOX1|HSPA9|PHAX|HSP90B1|ATP5H|YWHAG|SNX18|MYO1D|SRPR|EIF5A|SEL1L|HNRNPA2B1|AP3M1|STOML2|ANK2|LMNA|PMPCA|STX12|GRIPAP1|SNX5|SNX2|HSPD1|DNM2|DDX39B|ATP5A1|MYO5A|SUN2|IDH1|BCAP31|DCTN2|ANP32A|NEDD4|HSPA8
47	GO Process	homeostatic process	0.00022	DLD|FABP4|UBE2K|YWHAE|STAT3|ICAM1|PRKAR2A|CDH2|APP|AKR1B1|FGFR4|ACOX1|NCSTN|HSPA9|FABP5|NOS3|JAM3|HSP90B1|PDIA3|PRDX2|ACO1|MET|PCK1|NXN|LRRC8D|PRDX6|STOML2|CACNA2D1|ANK2|GLRX3|NHLRC2|SRC|TXN|ANXA1|PRDX4|PRNP|ASPH|G6PD|ALDOA|IMMT|ADIPOQ|BCAP31|INPP5K|SMAD1|GNB2L1|HEPH|HMOX2
47	GO Process	response to external stimulus	0.0135	ENO1|HSPB1|ALDH1A2|ICAM1|PDCD4|APP|XPC|CSF1R|VCAM1|ALB|ADH5|NOS3|HSP90B1|CRK|GCN1L1|DPYSL2|MET|PCK1|PKM|HMGCS1|HSPA5|UPP1|PLAUR|ACSL4|DDX21|EPHA2|TGFBR2|ADARB1|L1CAM|PLAU|ADA|SRC|GSN|ABHD12|ANXA1|ASPH|PTPRA|G6PD|CORO1B|ABCC1|RBM4|ADIPOQ|HLA-B|SERPINE2|NCK1|HSPA8|ACTG1
46	GO Process	movement of cell or subcellular component	6e-05	HSPB1|LRPPRC|ACVR1|YWHAE|ICAM1|PIK3C2A|PXN|CDH2|DOCK1|APP|CSF1R|FGFR4|ITGA5|VCAM1|ARPC2|NOS3|JAM3|OLR1|DPYSL2|MYO1D|CEND1|FMNL3|JAK1|AP3M1|CACNA2D1|ANK2|EPHA2|MSN|IGSF8|L1CAM|PLAU|SRC|KIF12|ANXA1|PTPRA|FSCN1|CORO1B|MYO5A|ABCC1|ROCK1|SUN2|FGFR1|NCK1|PPIA|VIM|MYO9B
46	GO Process	regulation of cell population proliferation	0.0016	CAPNS1|ALDH1A2|TSG101|STAT3|IGF1R|CDH2|PDCD4|DDAH1|APP|AKR1B1|CSF1R|ACE|FGFR4|VCAM1|NOS3|KARS|JAG2|CEND1|PTPRU|EIF5A|FGFR3|JAK1|ANXA2|WARS|TGFBR2|ADARB1|PNP|LMNA|PLAU|ADA|SRC|ANXA1|PRDX4|PRNP|ASPH|ESM1|NME2|DDX39B|ATP5A1|SH3BP4|ADIPOQ|FGFR1|SERPINE2|NCK1|SMAD1|PHB
45	GO Process	regulation of anatomical structure morphogenesis	3.11e-08	HSPB1|KRT1|EEF2K|ACVR1|STAT3|ICAM1|PIK3C2A|ARHGDIA|DOCK1|DDAH1|FGD5|CSF1R|ITGA5|ARPC2|BMPER|NOS3|CRK|DPYSL2|FMNL3|FERMT2|JAK1|WARS|EPHA2|TGFBR2|MSN|L1CAM|ADA|PGK1|SRC|FLOT1|ANXA1|DNM2|MYADM|CORO1B|ALDOA|ROCK1|ADIPOQ|FGFR1|GDI1|EPN1|NEDD4|SMAD1|GNB2L1|SSH2|PDLIM5
45	GO Process	cellular response to endogenous stimulus	1.32e-06	EEF2K|ACVR1|STAT3|ICAM1|PRKAR2A|PIK3C2A|PXN|IGF1R|ATP6V1B2|PDCD4|APP|AKR1B1|FGFR4|HSP90B1|CRK|YWHAG|MCM7|PCK1|PKM|HMGCS1|HSPA5|ACAP2|FGFR3|FERMT2|HNRNPH1|CACNA2D1|TGFBR2|MSN|PTPN1|SRC|ANXA1|PRNP|PTPRA|DNM2|CORO1B|MYO5A|SH3BP4|ADIPOQ|FGFR1|HNRNPF|INPP5K|NEDD4|SMAD1|RUVBL2|PHB
45	GO Process	tissue development	0.004	CAPNS1|ALDH1A2|TSG101|KRT1|COL8A1|ACVR1|ICAM1|CDH2|PDCD4|CSF1R|ITGA5|BMPER|FABP5|NOS3|FASN|VAMP5|MET|PKM|COL12A1|JAG2|FGFR3|SORBS2|EPHA2|TGFBR2|MSN|ADARB1|IGSF8|TAGLN2|LMNA|ADA|PGK1|SRC|GSN|ANXA1|MYADM|MYO5A|ROCK1|FGFR1|SERPINE2|SMAD1|TAGLN|FNDC3A|VIM|PDLIM5|ORAI1
44	GO Process	system process	0.0359	SCPEP1|TANC1|MCAM|ICAM1|PRKAR2A|PIK3C2A|PXN|DDAH1|APP|AKR1B1|ACE|ITGA5|ADH5|NOS3|JAM3|OLR1|ACO1|GRHPR|JAG2|SORBS2|CACNA2D1|ANK2|ADARB1|INPP5F|PTGS1|RCSD1|SRC|GSN|ECE1|SHROOM4|SNX5|PRNP|ASPH|ALDOA|MYO5A|ROCK1|ADIPOQ|FGFR1|ERAP2|RAB3GAP1|INPP5K|SERPINE2|VIM|PDLIM5
43	GO Process	cellular response to stress	0.0049	UBE2K|EEF2K|YWHAE|COPS4|ICAM1|PXN|XPC|AKR1B1|ALB|NOS3|JAM3|HSP90B1|PDIA3|CRK|GCN1L1|PRDX2|MCM7|HSPA6|PCK1|HSPA5|SRPR|UPP1|SEL1L|BRE|STOML2|GFPT1|EPHA2|RCSD1|LMNA|PTPN1|PGK1|SRC|FLOT1|ANXA1|DNM2|G6PD|RBM4|DHFR|NCK1|NEDD4|HSPA8|OTUB1|RUVBL2
42	GO Process	cell activation involved in immune response	9.63e-12	LTA4H|CTSD|CD93|KRT1|ORM1|PSMB7|A1BG|STAT3|ICAM1|ATP8B4|APP|NCSTN|FABP5|OLR1|HSPA6|ENPP4|PKM|KARS|PLAUR|PRDX6|ANXA2|RAB4B|PNP|PLAU|ADA|GSN|UBR4|PRDX4|GDI2|SERPINB1|HSPD1|NME2|ALDOA|MVP|ROCK1|IDH1|AHSG|HLA-B|PPIA|HSPA8|PAFAH1B2|HMOX2
42	GO Process	regulation of cell motility	7.43e-09	ARHGDIB|HSPB1|ACVR1|MCAM|STAT3|ICAM1|PTPN23|PIK3C2A|IGF1R|DOCK1|APP|CSF1R|ACE|ITGA5|BMPER|NOS3|JAM3|CRK|MET|HSPA5|KARS|PTPRU|EPHA2|TGFBR2|MSN|ADARB1|INPP5F|LMNA|PLAU|ADA|SRC|ANXA1|MYADM|CORO1B|ATP5A1|ROCK1|SUN2|ADIPOQ|FGFR1|SERPINE2|NCK1|GNB2L1
41	GO Process	negative regulation of cell death	1.35e-06	ENO1|HSPB1|EEF2K|ACVR1|YWHAE|STAT3|ICAM1|IGF1R|ARHGDIA|PDCD4|APP|AKR1B1|CSF1R|ITGA5|ALB|ANXA5|HSPA9|NOS3|HSP90B1|PRDX2|MET|YME1L1|ARMC10|HSPA5|PLAUR|BRE|LMNA|PTPN1|ADA|SRC|TXN|DDAH2|ANXA1|PRNP|HSPD1|NME2|CAST|YWHAZ|ROCK1|NCK1|GNB2L1
41	GO Process	phosphorylation	0.00026	UQCRC1|DLD|TPI1|NDUFS7|ENO1|EEF2K|ACVR1|YWHAE|STAT3|PIK3C2A|IGF1R|APP|CSF1R|FGFR4|ATP5H|MET|PKM|KARS|NT5C2|FGFR3|JAK1|STOML2|EPHA2|TGFBR2|MT-CO2|PTPN1|PGK1|SRC|PRDX4|PTPRA|INPP1|NME2|DAK|ALDOA|ATP5A1|ROCK1|AAK1|NDUFS1|FGFR1|SMAD1|BPNT1
41	GO Process	intracellular signal transduction	0.0104	NMI|HSPB1|UBE2K|YWHAE|STAT3|PRKAR2A|PIK3C2A|IGF1R|DOCK1|DDAH1|APP|AKR1B1|CSF1R|FGFR4|VCAM1|NOS3|MET|KARS|FGFR3|JAK1|BRE|ANK2|EPHA2|INPP5F|PTPN1|SRC|GSN|DDAH2|FLOT1|PRDX4|PRNP|ASPH|GDI2|PTPRA|ROCK1|BCAP31|FGFR1|GDI1|ANP32A|SMAD1|MYO9B
40	GO Process	lipid metabolic process	0.00026	DLD|LTA4H|ALDH1A2|FABP4|SCPEP1|SCARF1|PIK3C2A|APP|AKR1B1|CSF1R|FGFR4|ACOX1|ADH5|FABP5|ALDH1A1|FASN|MET|PCK1|HMGCS1|SEL1L|ACSL4|FGFR3|PRDX6|INPP5F|PTGS1|ECHS1|SRC|ABHD12|INPP1|G6PD|ATP5A1|MYO5A|ADIPOQ|FGFR1|INPP5K|GC|PAFAH1B2|FAR2|BPNT1|FDFT1
40	GO Process	cell development	0.0118	DLD|NAGLU|ALDH1A2|SCARF1|ACVR1|ICAM1|PDCD4|APP|CSF1R|JAM3|FASN|DPYSL2|MET|ACSL4|FERMT2|ANXA2|TBCD|SORBS2|ANK2|EPHA2|TGFBR2|MSN|ADARB1|LMNA|L1CAM|SRC|GSN|FLOT1|PTPRA|DNM2|MYADM|G6PD|ROCK1|FGFR1|DHFR|NEDD4|FNDC3A|VIM|ACTG1|PDLIM5
39	GO Process	drug metabolic process	2.46e-10	UQCRC1|DLD|ACO2|TPI1|NDUFS7|ENO1|ALDH1A2|ATP6V1B2|QDPR|AKR1B1|ACOX1|ADH5|NOS3|ALDH1A1|IDH3A|PRDX2|ATP5H|ACO1|PKM|NT5C2|PRDX6|CS|STOML2|MT-CO2|ADA|PGK1|AOX1|ECE1|DDAH2|ESD|IDH3B|VKORC1|ALDOA|ATP5A1|ABCC1|IDH1|NDUFS1|DHFR|HSPA8
38	GO Process	response to cytokine	8.42e-05	NMI|ALDH1A2|FABP4|UBE2K|STAT3|ICAM1|PTPN23|PDCD4|CSF1R|VCAM1|HSPA9|HSP90B1|CRK|FASN|PCK1|HSPA5|KARS|ACSL4|JAK1|ANXA2|HNRNPA2B1|MSN|SRC|GSN|ANXA1|FSCN1|YWHAZ|KHSRP|ADIPOQ|HLA-B|HNRNPF|INPP5K|PPIA|HSPA8|OTUB1|VIM|ACTG1|PHB
38	GO Process	neurogenesis	0.036	NAGLU|ALDH1A2|EEF2K|SCARF1|YWHAE|STAT3|CDH2|ARHGDIA|APP|CSF1R|JAM3|YWHAG|DPYSL2|HSPA5|JAG2|CEND1|ACSL4|TBCD|ADARB1|INPP5F|L1CAM|SRC|GSN|FLOT1|ANXA1|PTPRA|DNM2|ROCK1|SUN2|FGFR1|GDI1|DHFR|SERPINE2|NCK1|NEDD4|SSH2|VIM|PDLIM5
37	GO Process	carboxylic acid metabolic process	4.83e-06	DLD|ACO2|LTA4H|TPI1|ENO1|ALDH1A2|SCPEP1|HIBADH|QDPR|DDAH1|ACOX1|NOS3|IDH3A|FASN|ACO1|GRHPR|PFAS|PCK1|PKM|KARS|ACSL4|CS|WARS|GFPT1|PTGS1|ECHS1|PGK1|DDAH2|PRDX4|IDH3B|ALDOA|MYO5A|ABCC1|ACY1|ADIPOQ|IDH1|DHFR
37	GO Process	negative regulation of cellular protein metabolic process	0.00012	HSPB1|TSG101|FABP4|YWHAE|STAT3|PRKAR2A|IGF1R|PDCD4|APP|YWHAG|NXN|PLAUR|CSN2|ANXA2|WARS|ADARB1|INPP5F|PTPN1|SRC|PRNP|SERPINB1|MYADM|G6PD|MVP|CAST|KHSRP|ROCK1|RBM4|ADIPOQ|AHSG|DHFR|INPP5K|SERPINE2|NCK1|GNB2L1|OTUB1|PHB
37	GO Process	response to abiotic stimulus	0.00023	EEF2K|TANC1|YWHAE|ICAM1|APP|XPC|AKR1B1|VCAM1|NOS3|HSP90B1|HSPA6|PCK1|PKM|HMGCS1|HSPA5|KARS|BRE|TGFBR2|MT-CO2|RCSD1|LMNA|PLAU|ADA|PGK1|SRC|TXN|ABHD12|ANXA1|HSPD1|DNM2|RBM4|ADIPOQ|SERPINE2|NEDD4|ACTG1|RUVBL2|HMOX2
37	GO Process	negative regulation of multicellular organismal process	0.00049	ARHGDIB|NMI|KRT1|ORM1|STAT3|PTPN23|WDR61|ARHGDIA|PDCD4|APP|ANXA5|HSPA9|NOS3|CEND1|PLAUR|CSN2|ANXA2|TGFBR2|INPP5F|LMNA|GLRX3|PLAU|ADA|PGK1|ANXA1|PRDX4|PRNP|G6PD|KHSRP|ROCK1|ADIPOQ|FGFR1|AHSG|GDI1|EPN1|SERPINE2|VIM
37	GO Process	regulation of organelle organization	0.0012	ARHGDIB|TSG101|YWHAE|ICAM1|PXN|WDR61|CDH2|ARHGDIA|APP|CSF1R|ARPC2|JAM3|CRK|YWHAG|MET|PLAUR|ANXA2|HNRNPA2B1|TBCD|STOML2|MSN|LMNA|SRC|GSN|ANXA1|FSCN1|DNM2|MYADM|CORO1B|YWHAZ|ROCK1|RAB3GAP1|INPP5K|NCK1|OTUB1|SSH2|RUVBL2
37	GO Process	regulation of immune system process	0.0184	FCGRT|NMI|KRT1|ORM1|UBE2K|STAT3|ICAM1|WDR61|DOCK1|APP|ACE|VCAM1|ARPC2|HSPA9|JAM3|HSP90B1|CRK|KARS|JAK1|STOML2|TGFBR2|MSN|PNP|PTPN1|ADA|SRC|GSN|FLOT1|ANXA1|PRNP|HSPD1|DAK|ADIPOQ|HLA-B|NCK1|ACTG1|PHB
36	GO Process	positive regulation of phosphate metabolic process	0.00047	EHD4|ENO1|SYMPK|UBE2K|ACVR1|STAT3|ICAM1|PRKAR2A|CDH2|APP|CSF1R|ACE|FGFR4|ITGA5|BMPER|NOS3|CRK|GCN1L1|KARS|PLAUR|FGFR3|ANXA2|STOML2|TGFBR2|MT-CO2|PTPN1|SRC|TXN|CCNY|FLOT1|PRNP|ROCK1|ADIPOQ|FGFR1|GNB2L1|PHB
36	GO Process	proteolysis	0.0042	UQCRC1|DLD|LTA4H|CTSD|CAPNS1|TSG101|PSMB7|UBE2K|SCPEP1|SPCS2|COPS4|PTPN23|TINAGL1|ACE|NCSTN|HSP90B1|PDIA3|OLR1|YME1L1|RHBDF2|HSPA5|SEL1L|BRE|STOML2|PMPCA|PLAU|PGK1|ECE1|UBR4|ASPH|PSME1|ACY1|ERAP2|NEDD4|SMAD1|OTUB1
35	GO Process	organonitrogen compound biosynthetic process	0.0363	MRPS34|DLD|TPI1|ENO1|EEF2K|EIF4H|QDPR|FABP5|GCN1L1|ATP5H|FASN|PFAS|PKM|TUFM|KARS|UPP1|EIF5A|ACSL4|ALDH9A1|WARS|STOML2|GFPT1|PNP|GALNT2|MRPS2|ADA|PGK1|ESD|NME2|ALDOA|ATP5A1|RBM4|DHFR|GNB2L1|GMPR2
34	GO Process	membrane organization	3.32e-06	YWHAE|STAT3|PIK3C2A|CDH2|DOCK1|ATP8B4|ARPC2|ATP5H|VAMP5|YWHAG|LEMD3|SNX18|ANXA2|STOML2|ANK2|LMNA|GSN|STX12|FLOT1|GRIPAP1|DNM2|MYADM|GAPVD1|YWHAZ|ATP5A1|ABCC1|SUN2|AAK1|IMMT|EPN1|PPIA|HSPA8|ACTG1|RER1
34	GO Process	reproductive process	0.0456	DLD|RTCB|NUP107|ACVR1|STAT3|ICAM1|EIF4H|APP|AKR1B1|ACE|ACOX1|ITGA5|NOS3|JAM3|LEMD3|HMGCS1|JAG2|ACSL4|TGFBR2|IGSF8|ADA|SRC|ANXA1|PRDX4|DNM2|ALDOA|SUN2|IDH1|BCAP31|EPN1|SERPINE2|SMAD1|PAFAH1B2|FNDC3A
33	GO Process	enzyme linked receptor protein signaling pathway	3.86e-06	HSPB1|ACVR1|STAT3|SUB1|PIK3C2A|PXN|IGF1R|ATP6V1B2|PDCD4|DOCK1|CSF1R|FGFR4|ARPC2|CRK|MET|PTPRU|FGFR3|FERMT2|JAK1|HNRNPH1|EPHA2|TGFBR2|PTPN1|SRC|PTPRA|MVP|ROCK1|FGFR1|HNRNPF|NCK1|SMAD1|VIM|ACTG1
33	GO Process	cell adhesion	0.00011	PNN|SYMPK|CD93|COL8A1|SCARF1|ACVR1|MCAM|ICAM1|PXN|CDH2|TINAGL1|APP|ITGA5|VCAM1|JAM3|OLR1|PCDHGC3|COL12A1|PTPRU|FERMT2|EPHA2|TGFBR2|MSN|L1CAM|ADA|SRC|PCDH17|NME2|PCDHGA2|ROCK1|CTNNA3|FNDC3A|LPP
32	GO Process	regulation of cellular localization	4.85e-05	TSG101|YWHAE|PTPN23|CDH2|APP|YWHAG|ANXA2|ANK2|EPHA2|MSN|INPP5F|LMNA|PTPN1|SRC|GSN|TXN|PCDH17|PRNP|ASPH|YWHAZ|MYO5A|ROCK1|NUCB1|RBM4|ADIPOQ|BCAP31|GDI1|RAB3GAP1|INPP5K|NEDD4|GNB2L1|RER1
30	GO Process	endocytosis	2.52e-07	EHD4|CD93|SCARF1|PIK3C2A|TINAGL1|DOCK1|APP|ARPC2|ALB|HSP90B1|CRK|DPYSL2|SNX18|ANK2|TGFBR2|INPP5F|SRC|GSN|ANXA1|SNX5|SNX2|DNM2|GAPVD1|AAK1|SH3BP4|AHSG|EPN1|NCK1|NEDD4|ACTG1
30	GO Process	response to organic cyclic compound	0.0017	ALDH1A2|EEF2K|STAT3|ICAM1|APP|HSP90B1|PCK1|HMGCS1|HSPA5|PTPRU|DDX21|HNRNPA2B1|TGFBR2|MSN|ADA|SRC|GSN|FLOT1|ANXA1|ASPH|DNM2|G6PD|ADIPOQ|IDH1|DHFR|INPP5K|NEDD4|SMAD1|RUVBL2|PHB
29	GO Process	regulation of cell adhesion	2.41e-05	ARHGDIB|COL8A1|ICAM1|PTPN23|ARHGDIA|DOCK1|ITGA5|VCAM1|ARPC2|CRK|JAG2|TBCD|EPHA2|TGFBR2|PNP|PLAU|ADA|SRC|GSN|FLOT1|ANXA1|PRNP|HSPD1|DNM2|MYADM|ROCK1|ADIPOQ|SERPINE2|NCK1
29	GO Process	plasma membrane bounded cell projection organization	0.0251	SCARF1|TANC1|YWHAE|PTPN23|IGF1R|APP|FGD5|CSF1R|JAM3|YWHAG|DPYSL2|ACSL4|ADARB1|L1CAM|SRC|GSN|FLOT1|PRNP|SNX2|PTPRA|FSCN1|DNM2|CORO1B|ROCK1|DHFR|DCTN2|INPP5K|NCK1|NEDD4
28	GO Process	positive regulation of hydrolase activity	0.00074	ARHGDIB|ARFGAP3|STAT3|ICAM1|ARHGDIA|DOCK1|APP|ALDH1A1|SNX18|ACAP2|KARS|FGFR3|TBCD|EPHA2|SMAP2|GSN|ASPH|GDI2|PSME1|HSPD1|DNM2|GAPVD1|BCAP31|FGFR1|GDI1|RAB3GAP1|GNB2L1|MYO9B
28	GO Process	regulation of cellular catabolic process	0.00076	CAPNS1|HSPB1|LRPPRC|UBE2K|STAT3|ATP6V1B2|APP|MET|ANXA2|MSN|EXOC8|PTPN1|SNX5|PSME1|YWHAZ|KHSRP|ROCK1|SH3BP4|IDH1|BCAP31|FBP1|RAB3GAP1|ANP32A|NEDD4|GNB2L1|HSPA8|PAFAH1B2|VIM
28	GO Process	response to drug	0.0091	STAT3|ICAM1|QDPR|XPC|VCAM1|HSP90B1|CRK|MCM7|PFAS|TUFM|HMGCS1|HSPA5|MFSD10|TGFBR2|PNP|ADA|SRC|GSN|ANXA1|PRNP|ASPH|DNM2|G6PD|ABCC1|NUCB1|ADIPOQ|DHFR|FBP1
28	GO Process	positive regulation of cell differentiation	0.01	EEF2K|SCARF1|ACVR1|STAT3|CDH2|ARHGDIA|DOCK1|APP|ARPC2|CRK|HSPA5|TGFBR2|PNP|L1CAM|ADA|FLOT1|ANXA1|DNM2|MYADM|NME2|DDX39B|RBM4|ADIPOQ|FGFR1|GDI1|SERPINE2|NCK1|SMAD1
27	GO Process	response to growth factor	6.62e-06	EHD4|HSPB1|EEF2K|ACVR1|PXN|PDCD4|APP|FGFR4|VCAM1|CRK|MCM7|HSPA5|ACAP2|FGFR3|FERMT2|HNRNPH1|EPHA2|TGFBR2|SRC|ANXA1|CORO1B|ROCK1|FGFR1|HNRNPF|INPP5K|SMAD1|GNB2L1
27	GO Process	symbiont process	0.00024	NUP107|CD93|TSG101|PSMB7|YWHAE|STAT3|ICAM1|EIF4H|ITGA5|VCAM1|ALB|PCBP1|MET|KARS|ANXA2|EPHA2|SRC|UBR4|HSPD1|DDX39B|HLA-B|INPP5K|PPIA|NEDD4|GNB2L1|HSPA8|VIM
27	GO Process	regulation of cellular component biogenesis	0.0106	TSG101|EEF2K|ICAM1|SUB1|PXN|ACE|ARPC2|MET|WARS|TBCD|EPHA2|MSN|SRC|GSN|FLOT1|FSCN1|DNM2|MYADM|CORO1B|ROCK1|RAB3GAP1|INPP5K|NCK1|GNB2L1|HSPA8|SSH2|PDLIM5
27	GO Process	positive regulation of intracellular signal transduction	0.0306	LMCD1|STAT3|ICAM1|CDH2|PDCD4|APP|AKR1B1|CSF1R|FGFR4|BMPER|CRK|MET|KARS|FGFR3|PTPN1|ADA|SRC|TXN|ASPH|ROCK1|ADIPOQ|BCAP31|FGFR1|NCK1|NEDD4|GNB2L1|PHB
26	GO Process	actin filament-based process	1.22e-05	PDLIM4|FGD5|ARPC2|HSP90B1|FMNL3|EPB41L1|SORBS2|CACNA2D1|ANK2|PTPN1|SRC|GSN|SHROOM4|ANXA1|FSCN1|CORO1B|ALDOA|MYO5A|ROCK1|SUN2|INPP5K|NCK1|SSH2|VIM|ACTG1|MYO9B
26	GO Process	regulation of response to external stimulus	0.0028	HSPB1|KRT1|FABP4|SCARF1|PDCD4|APP|NOS3|JAM3|CRK|MET|ENPP4|KARS|PLAUR|ANXA2|TGFBR2|INPP5F|PLAU|ADA|ANXA1|CORO1B|DAK|ADIPOQ|FGFR1|AHSG|SERPINE2|PHB
25	GO Process	response to inorganic substance	3.01e-05	FABP4|EEF2K|ICAM1|QDPR|APP|AKR1B1|VCAM1|NOS3|CRK|PRDX2|ACO1|HMGCS1|HSPA5|ADA|SRC|GSN|ANXA1|PRNP|ASPH|DNM2|G6PD|GDI1|FBP1|NEDD4|ACTG1
25	GO Process	regulation of establishment of protein localization	0.0017	TSG101|ORM1|YWHAE|PTPN23|APP|CSF1R|YWHAG|RHBDF2|KARS|PTPN1|SRC|TXN|ANXA1|PRNP|ASPH|GAPVD1|YWHAZ|NUCB1|ADIPOQ|BCAP31|GDI1|INPP5K|PPIA|GNB2L1|HSPA8
24	GO Process	small molecule catabolic process	2.87e-06	TPI1|ENO1|SCARF1|HIBADH|GALM|QDPR|DDAH1|ACOX1|ADH5|NOS3|ALDH1A1|ENPP4|PKM|UPP1|PNP|ECHS1|ADA|PGK1|DDAH2|ESD|DAK|ALDOA|ADIPOQ|INPP5K
24	GO Process	cofactor metabolic process	4.04e-05	DLD|TPI1|ENO1|PGLS|QDPR|AKR1B1|HSPA9|NOS3|PRDX2|FASN|PKM|ACSL4|PRDX6|PNP|GLRX3|PGK1|G6PD|ALDOA|ABCC1|IDH1|TKT|DHFR|FAR2|HMOX2
24	GO Process	small molecule biosynthetic process	0.00054	LTA4H|TPI1|ENO1|ALDH1A2|QDPR|AKR1B1|FASN|PCK1|PKM|HMGCS1|UPP1|NT5C2|PNP|PTGS1|ADA|PGK1|NME2|G6PD|ALDOA|MYO5A|TKT|DHFR|FBP1|FDFT1
24	GO Process	regulation of growth	0.0035	ENO1|TSG101|STAT3|APP|CRK|DPYSL2|ARMC10|ACSL4|FGFR3|TGFBR2|L1CAM|ESM1|DNM2|G6PD|DDX39B|SH3BP4|TKT|FGFR1|GDI1|FBP1|SERPINE2|GNB2L1|RUVBL2|PHB
23	GO Process	response to toxic substance	0.00011	STAT3|ICAM1|VCAM1|ALB|ADH5|NOS3|CRK|PRDX2|TUFM|NXN|PRDX6|PTGS1|ADA|SRC|GSN|TXN|ANXA1|ESD|PRDX4|DNM2|G6PD|NUCB1|ADIPOQ
23	GO Process	regulation of system process	0.00037	LMCD1|ENO1|YWHAE|ICAM1|APP|ACE|FABP5|NOS3|CACNA2D1|ANK2|LMNA|GLRX3|ADA|ECE1|SNX5|ASPH|G6PD|DDX39B|ROCK1|CTNNA3|ADIPOQ|FGFR1|INPP5K
23	GO Process	regulation of plasma membrane bounded cell projection organization	0.0024	EEF2K|SCARF1|ICAM1|ARHGDIA|APP|ARPC2|DPYSL2|HSPA5|EPHA2|INPP5F|L1CAM|SRC|PRNP|FSCN1|DNM2|CORO1B|FGFR1|GDI1|NCK1|NEDD4|SSH2|VIM|PDLIM5
23	GO Process	head development	0.0109	NAGLU|ALDH1A2|ARCN1|YWHAE|CDH2|APP|CSF1R|DPYSL2|PFAS|HMGCS1|HSPA5|MYO1D|CEND1|TGFBR2|SRC|SHROOM4|ASPH|SUN2|FGFR1|RAB3GAP1|SERPINE2|SMAD1|PAFAH1B2
22	GO Process	regulation of cellular response to stress	0.0067	ENO1|HSPB1|SCARF1|YWHAE|IGF1R|PDCD4|DDAH1|APP|MET|HSPA5|KARS|BRE|INPP5F|PTPN1|TXN|DDX39B|BCAP31|DHFR|NCK1|GNB2L1|HSPA8|OTUB1
22	GO Process	protein localization to organelle	0.0109	NUP107|SPCS2|STAT3|ACOX1|HSPA5|ACAP2|SRPR|AP3M1|ANK2|LMNA|PMPCA|TXN|HSPD1|SUN2|SH3BP4|IDH1|BCAP31|DCTN2|RAB3GAP1|NEDD4|HSPA8|RUVBL2
21	GO Process	cellular response to peptide	1.7e-06	EEF2K|STAT3|PRKAR2A|PIK3C2A|PXN|IGF1R|ATP6V1B2|APP|AKR1B1|CRK|YWHAG|PCK1|PKM|CACNA2D1|PTPN1|SRC|PRNP|PTPRA|MYO5A|ADIPOQ|INPP5K
21	GO Process	negative regulation of intracellular signal transduction	0.002	ENO1|HSPB1|IGF1R|PDCD4|MET|ARMC10|PLAUR|EPHA2|INPP5F|PTPN1|SRC|PRNP|MYADM|DAK|SH3BP4|ADIPOQ|FBP1|INPP5K|SERPINE2|GNB2L1|PHB
21	GO Process	negative regulation of cellular component organization	0.0161	ARHGDIA|APP|ACE|MET|TBCD|INPP5F|LMNA|SRC|GSN|PRNP|DNM2|MYADM|CORO1B|ROCK1|ADIPOQ|GDI1|INPP5K|GNB2L1|HSPA8|OTUB1|VIM
20	GO Process	ribonucleoside monophosphate metabolic process	6.02e-07	UQCRC1|DLD|TPI1|NDUFS7|ENO1|ATP6V1B2|ATP5H|PFAS|PKM|UPP1|NT5C2|STOML2|MT-CO2|ADA|PGK1|ALDOA|ATP5A1|NDUFS1|HSPA8|GMPR2
20	GO Process	gland development	0.00025	ACO2|ALDH1A2|QDPR|CSF1R|FASN|CSN3|PKM|HMGCS1|CSN2|EPHA2|TGFBR2|MSN|MT-CO2|ADA|SRC|ANXA1|DDX39B|FGFR1|SERPINE2|ORAI1
20	GO Process	posttranscriptional regulation of gene expression	0.00089	HSPB1|LRPPRC|STAT3|EIF4H|APP|GCN1L1|ACO1|EIF5A|HNRNPA2B1|YWHAZ|DDX39B|KHSRP|RBM4|DHFR|NCK1|ANP32A|SMAD1|GNB2L1|HSPA8|VIM
20	GO Process	response to nutrient levels	0.0013	ALDH1A2|ICAM1|VCAM1|ALB|HSP90B1|GCN1L1|PCK1|PKM|HMGCS1|HSPA5|UPP1|ACSL4|TGFBR2|ADA|SRC|GSN|ASPH|G6PD|ADIPOQ|HSPA8
20	GO Process	regulation of body fluid levels	0.0024	KRT1|PRKAR2A|DOCK1|AKR1B1|ANXA5|NOS3|CSN3|MET|ENPP4|PLAUR|CSN2|ANXA2|MT-CO2|PLAU|ADA|SRC|VKORC1|YWHAZ|INPP5K|SERPINE2
20	GO Process	peptide metabolic process	0.0032	MRPS34|LTA4H|EEF2K|SPCS2|EIF4H|ACE|NCSTN|GCN1L1|TUFM|KARS|EIF5A|WARS|MRPS2|ECE1|G6PD|RBM4|IDH1|ERAP2|GNB2L1|HSPA8
20	GO Process	positive regulation of cell death	0.0426	ALDH1A2|YWHAE|PDCD4|APP|PDIA3|YWHAG|PLAUR|MT-CO2|SRC|GSN|ANXA1|PRNP|HSPD1|DNM2|YWHAZ|ADIPOQ|BCAP31|NCK1|GNB2L1|PHB
20	GO Process	cell population proliferation	0.0488	COL8A1|STAT3|CSF1R|ACE|NCSTN|BMPER|MCM7|MET|YME1L1|FGFR3|EPHA2|MSN|IGSF8|SRC|TXN|FSCN1|HSPD1|FGFR1|DCTN2|SMAD1
20	GO Process	regulation of defense response	0.0488	NMI|FABP4|UBE2K|PDCD4|APP|HSP90B1|CRK|KARS|JAK1|PTPN1|ADA|SRC|FLOT1|ANXA1|HSPD1|DAK|ADIPOQ|AHSG|HLA-B|PHB
19	GO Process	regulation of actin filament-based process	0.00012	ARHGDIB|ICAM1|PXN|ARHGDIA|CSF1R|ARPC2|JAM3|CRK|MET|ANK2|GSN|FSCN1|MYADM|CORO1B|ROCK1|CTNNA3|INPP5K|NCK1|SSH2
19	GO Process	regulation of apoptotic signaling pathway	0.00056	ENO1|HSPB1|ACVR1|YWHAE|ICAM1|NOS3|PDIA3|YWHAG|ARMC10|PLAUR|LMNA|PTPN1|SRC|GSN|YWHAZ|BCAP31|FGFR1|NCK1|GNB2L1
18	GO Process	regulation of vasculature development	0.00012	HSPB1|KRT1|STAT3|PIK3C2A|PDCD4|DDAH1|ITGA5|BMPER|NOS3|JAK1|WARS|EPHA2|TGFBR2|PGK1|ANXA1|ROCK1|EPN1|SMAD1
18	GO Process	glycerolipid metabolic process	0.002	FABP4|PIK3C2A|CSF1R|FGFR4|FABP5|MET|PCK1|SEL1L|ACSL4|FGFR3|PRDX6|INPP5F|SRC|ABHD12|INPP1|FGFR1|INPP5K|BPNT1
18	GO Process	regulation of anatomical structure size	0.008	SCPEP1|ICAM1|PIK3C2A|ACE|ARPC2|NOS3|DPYSL2|LRRC8D|MSN|L1CAM|GSN|ECE1|DNM2|MYADM|CORO1B|GDI1|NCK1|SSH2
18	GO Process	lipid biosynthetic process	0.0439	LTA4H|ALDH1A2|PIK3C2A|AKR1B1|FGFR4|FABP5|FASN|PCK1|HMGCS1|ACSL4|FGFR3|INPP5F|PTGS1|G6PD|MYO5A|FGFR1|INPP5K|FDFT1
17	GO Process	alcohol metabolic process	0.00018	TPI1|ALDH1A2|SCARF1|QDPR|APP|AKR1B1|ADH5|ALDH1A1|PCK1|HMGCS1|INPP1|G6PD|DAK|FGFR1|DHFR|INPP5K|FDFT1
17	GO Process	response to oxidative stress	0.0025	KRT1|PXN|APP|NOS3|CRK|PRDX2|PRDX6|PTGS1|ADA|SRC|ANXA1|PRNP|DNM2|G6PD|ADIPOQ|IDH1|HMOX2
17	GO Process	regulation of peptidase activity	0.0072	YWHAE|STAT3|APP|KARS|PLAUR|CSN2|SRC|GSN|ASPH|SERPINB1|PSME1|HSPD1|CAST|BCAP31|AHSG|SERPINE2|GNB2L1
17	GO Process	wound healing	0.0155	MCAM|PRKAR2A|DOCK1|ITGA5|ANXA5|ENPP4|PKM|PLAUR|TGFBR2|PLAU|SRC|GSN|ANXA1|CORO1B|VKORC1|YWHAZ|SERPINE2
17	GO Process	organic cyclic compound catabolic process	0.0227	TPI1|SKIV2L2|ENO1|SCARF1|WDR61|QDPR|ENPP4|PKM|UPP1|NT5C2|PNP|ADA|PGK1|AOX1|ALDOA|KHSRP|HMOX2
17	GO Process	protein complex oligomerization	0.0347	EHD4|KRT1|IGF1R|APP|GRHPR|YME1L1|PKM|ANXA2|STOML2|FLOT1|KCTD12|KCTD4|PRNP|SNX2|ALDOA|ADIPOQ|FBP1
16	GO Process	regulation of peptidyl-tyrosine phosphorylation	8.7e-05	EHD4|TSG101|STAT3|ICAM1|APP|CSF1R|ACE|ITGA5|FGFR3|INPP5F|PTPN1|SRC|PRNP|MVP|ADIPOQ|GNB2L1
16	GO Process	blood circulation	0.006	SCPEP1|ICAM1|PIK3C2A|DDAH1|ACE|ADH5|NOS3|OLR1|CACNA2D1|ANK2|PTGS1|SRC|ECE1|SNX5|ADIPOQ|ERAP2
16	GO Process	mitochondrion organization	0.0165	NDUFS7|YWHAE|STAT3|NOS3|ATP5H|YWHAG|YME1L1|STOML2|PMPCA|HSPD1|DNM2|YWHAZ|ATP5A1|IMMT|NDUFS1|PHB
16	GO Process	negative regulation of transport	0.0259	YWHAE|ICAM1|FABP5|NOS3|RHBDF2|ACSL4|CSN2|ADA|TXN|ANXA1|ADIPOQ|GDI1|INPP5K|SERPINE2|NEDD4|GNB2L1
16	GO Process	regulation of protein serine/threonine kinase activity	0.0443	HSPB1|TSG101|PRKAR2A|IGF1R|PDCD4|APP|CSF1R|CRK|YWHAG|KARS|PTPN1|SRC|CCNY|ADIPOQ|FGFR1|INPP5K
15	GO Process	ribose phosphate biosynthetic process	7.46e-05	DLD|TPI1|ENO1|ATP5H|FASN|PFAS|PKM|UPP1|ACSL4|STOML2|PGK1|NME2|G6PD|ALDOA|ATP5A1
15	GO Process	regulation of endocytosis	0.00021	EHD4|TSG101|EEF2K|APP|ANXA2|RAB4B|PTPN1|SRC|FLOT1|DNM2|ROCK1|AAK1|ADIPOQ|AHSG|GNB2L1
15	GO Process	negative regulation of protein kinase activity	0.00054	HSPB1|TSG101|FABP4|PRKAR2A|IGF1R|PDCD4|YWHAG|WARS|ADARB1|PTPN1|MVP|ADIPOQ|INPP5K|NCK1|GNB2L1
15	GO Process	angiogenesis	0.0022	COL8A1|ACVR1|MCAM|ITGA5|BMPER|NOS3|JAM3|LEMD3|FMNL3|ANXA2|WARS|EPHA2|TGFBR2|ESM1|FGFR1
15	GO Process	supramolecular fiber organization	0.0162	APP|ARPC2|HSP90B1|COL12A1|ANXA2|SORBS2|SRC|GSN|SHROOM4|FSCN1|CORO1B|ALDOA|NCK1|VIM|ACTG1
15	GO Process	response to radiation	0.0338	TANC1|ICAM1|APP|XPC|VCAM1|HMGCS1|HSPA5|KARS|BRE|TXN|ANXA1|DNM2|RBM4|NEDD4|RUVBL2
14	GO Process	hexose metabolic process	2.07e-05	TPI1|ENO1|GALM|AKR1B1|FABP5|ALDH1A1|PCK1|PKM|PGK1|G6PD|DAK|ALDOA|ADIPOQ|FBP1
14	GO Process	protein maturation	0.00022	UQCRC1|SPCS2|ACE|NCSTN|YME1L1|STOML2|GLRX3|PMPCA|PLAU|PGK1|ECE1|PRDX4|ASPH|HSPD1
14	GO Process	muscle system process	0.0047	PIK3C2A|PXN|NOS3|SORBS2|CACNA2D1|ANK2|INPP5F|RCSD1|GSN|ASPH|ALDOA|ROCK1|VIM|PDLIM5
14	GO Process	response to decreased oxygen levels	0.0057	EEF2K|ICAM1|VCAM1|HSP90B1|PCK1|PKM|TGFBR2|LMNA|PLAU|ADA|PGK1|SRC|ADIPOQ|HMOX2
14	GO Process	regulation of small molecule metabolic process	0.0126	ENO1|STAT3|FGFR4|FABP5|NOS3|FASN|HMGCS1|MT-CO2|SRC|ANXA1|ADIPOQ|FBP1|INPP5K|FDFT1
13	GO Process	organophosphate catabolic process	7.27e-05	TPI1|ENO1|PKM|UPP1|NT5C2|PRDX6|INPP5F|PNP|ADA|PGK1|ABHD12|ALDOA|INPP5K
13	GO Process	regulation of epithelial cell migration	0.001	HSPB1|PTPN23|PIK3C2A|DOCK1|BMPER|NOS3|MET|EPHA2|TGFBR2|SRC|ANXA1|ATP5A1|FGFR1
13	GO Process	protein folding	0.0012	GNB4|HSPB1|HSPA9|HSP90B1|PDIA3|HSPA6|HSPA5|TBCD|PRDX4|HSPD1|PPIA|HSPA8|RUVBL2
13	GO Process	lipid modification	0.0035	PIK3C2A|FGFR4|ACOX1|MET|FGFR3|INPP5F|ECHS1|SRC|INPP1|ADIPOQ|FGFR1|INPP5K|BPNT1
13	GO Process	regulation of protein stability	0.0042	CSN3|SEL1L|ANK2|SRC|GSN|STX12|FLOT1|PRNP|ASPH|HSPD1|AAK1|HSPA8|PHB
13	GO Process	regulation of cell morphogenesis involved in differentiation	0.0058	EEF2K|ARHGDIA|DOCK1|ARPC2|CRK|DPYSL2|L1CAM|DNM2|MYADM|GDI1|NEDD4|SSH2|PDLIM5
13	GO Process	response to antibiotic	0.0161	STAT3|ICAM1|VCAM1|CRK|TUFM|HSPA5|JAK1|ADA|SRC|GSN|ANXA1|G6PD|ADIPOQ
12	GO Process	cellular aldehyde metabolic process	2.39e-07	TPI1|ALDH1A2|PGLS|ADH5|ALDH1A1|GRHPR|ALDH9A1|ESD|G6PD|DAK|IDH1|TKT
12	GO Process	pyridine-containing compound metabolic process	2.81e-05	DLD|TPI1|ENO1|PGLS|PKM|PNP|PGK1|AOX1|G6PD|ALDOA|IDH1|TKT
12	GO Process	antibiotic metabolic process	5.78e-05	ACO2|AKR1B1|ADH5|ALDH1A1|IDH3A|PRDX2|ACO1|PRDX6|CS|ESD|IDH3B|IDH1
12	GO Process	regulation of response to wounding	0.00022	KRT1|SCARF1|NOS3|CRK|ENPP4|PLAUR|ANXA2|TGFBR2|INPP5F|PLAU|ANXA1|SERPINE2
12	GO Process	electron transport chain	0.00063	UQCRC1|DLD|NDUFS7|QDPR|AKR1B1|ADH5|MT-CO2|GLRX3|AOX1|ASPH|IDH3B|NDUFS1
12	GO Process	regulation of ERK1 and ERK2 cascade	0.0185	ICAM1|APP|CSF1R|FGFR4|BMPER|KARS|FGFR3|EPHA2|PTPN1|SRC|ADIPOQ|PHB
12	GO Process	dephosphorylation	0.0236	PTPN23|PTPRU|NT5C2|INPP5F|PTPN1|PTPRA|INPP1|FBP1|INPP5K|NCK1|SSH2|BPNT1
12	GO Process	positive regulation of cellular protein localization	0.0247	TSG101|YWHAE|YWHAG|EPHA2|MSN|SRC|PRNP|ASPH|YWHAZ|BCAP31|GNB2L1|RER1
12	GO Process	regulation of small GTPase mediated signal transduction	0.0383	ARHGDIB|ARHGDIA|FGD5|CRK|MET|SRC|FLOT1|GDI2|DNM2|GDI1|FBP1|MYO9B
11	GO Process	protein localization to plasma membrane	0.0013	CDH2|VAMP5|ANXA2|ANK2|FLOT1|GRIPAP1|MYADM|MYO5A|ROCK1|ADIPOQ|INPP5K
11	GO Process	regulation of protein localization to membrane	0.0017	YWHAE|CDH2|YWHAG|EPHA2|GSN|PRNP|YWHAZ|GDI1|INPP5K|GNB2L1|RER1
11	GO Process	coenzyme biosynthetic process	0.002	DLD|TPI1|ENO1|QDPR|FASN|PKM|ACSL4|PNP|PGK1|ALDOA|DHFR
11	GO Process	regulation of cell-substrate adhesion	0.0046	COL8A1|DOCK1|ITGA5|ARPC2|CRK|TBCD|PLAU|SRC|DNM2|MYADM|ROCK1
11	GO Process	RNA transport	0.0046	NUP107|SYMPK|LRPPRC|PHAX|EIF5A|HNRNPA2B1|TGFBR2|FLOT1|MVP|DDX39B|KHSRP
11	GO Process	regulation of protein kinase B signaling	0.0072	APP|FGFR4|MET|FGFR3|EPHA2|INPP5F|SRC|TXN|FGFR1|INPP5K|GNB2L1
11	GO Process	regulation of protein binding	0.0098	SYMPK|APP|CRK|MET|HSPA5|ANXA2|SRC|FLOT1|ROCK1|ADIPOQ|RUVBL2
11	GO Process	regulation of calcium ion transport	0.0179	YWHAE|ICAM1|NOS3|CACNA2D1|ANK2|PRNP|ASPH|G6PD|MYO5A|INPP5K|ORAI1
11	GO Process	positive regulation of cell-cell adhesion	0.0188	ICAM1|PTPN23|VCAM1|TGFBR2|PNP|ADA|SRC|FLOT1|ANXA1|HSPD1|NCK1
11	GO Process	response to endoplasmic reticulum stress	0.0199	UBE2K|HSP90B1|PDIA3|HSPA5|SRPR|SEL1L|GFPT1|LMNA|PTPN1|FLOT1|NCK1
11	GO Process	positive regulation of protein complex assembly	0.0202	ICAM1|SUB1|ARPC2|MET|WARS|MSN|SRC|GSN|FSCN1|NCK1|GNB2L1
11	GO Process	regulation of blood circulation	0.0245	YWHAE|ICAM1|ACE|NOS3|CACNA2D1|ANK2|GLRX3|ADA|ECE1|ASPH|CTNNA3
11	GO Process	aging	0.028	DLD|STAT3|ICAM1|PDCD4|APP|VCAM1|PCK1|TGFBR2|ADA|GSN|PRNP
11	GO Process	regulation of autophagy	0.0497	CAPNS1|HSPB1|ATP6V1B2|MET|EXOC8|SNX5|ROCK1|SH3BP4|RAB3GAP1|NEDD4|PAFAH1B2
10	GO Process	cell redox homeostasis	1.9e-05	DLD|NOS3|PDIA3|PRDX2|NXN|PRDX6|GLRX3|NHLRC2|TXN|PRDX4
10	GO Process	cellular detoxification	0.00012	ALB|ADH5|NOS3|PRDX2|NXN|PRDX6|PTGS1|TXN|ESD|PRDX4
10	GO Process	response to unfolded protein	0.0038	HSPB1|HSP90B1|HSPA6|HSPA5|SRPR|GFPT1|LMNA|PTPN1|HSPD1|HSPA8
10	GO Process	antigen processing and presentation	0.0046	CTSD|ICAM1|ACE|PDIA3|PSME1|DNM2|BCAP31|HLA-B|ERAP2|DCTN2
10	GO Process	regulation of lipid biosynthetic process	0.008	APP|FGFR4|FABP5|FASN|HMGCS1|ANXA1|ADIPOQ|IDH1|GNB2L1|FDFT1
10	GO Process	epithelial cell development	0.0095	ICAM1|FASN|MET|EPHA2|MSN|MYADM|ROCK1|FGFR1|FNDC3A|VIM
10	GO Process	synapse organization	0.0127	TANC1|IGF1R|CDH2|APP|L1CAM|PCDH17|PRNP|CAST|MYO5A|RER1
10	GO Process	regulation of intracellular protein transport	0.018	YWHAE|PTPN1|TXN|PRNP|ASPH|NUCB1|ADIPOQ|BCAP31|GDI1|INPP5K
10	GO Process	T cell activation	0.0325	STAT3|ICAM1|NCSTN|JAG2|STOML2|MSN|ADA|ANXA1|HSPD1|NCK1
9	GO Process	mammary gland development	0.0035	CSF1R|FASN|CSN3|CSN2|EPHA2|TGFBR2|MT-CO2|SRC|ORAI1
9	GO Process	platelet degranulation	0.0046	ORM1|A1BG|APP|ALB|ANXA5|TAGLN2|NHLRC2|ALDOA|AHSG
9	GO Process	regulation of cell shape	0.008	ICAM1|FGD5|CSF1R|CRK|FMNL3|FERMT2|MSN|ANXA1|ALDOA
9	GO Process	interaction with host	0.0125	ICAM1|ITGA5|ALB|MET|EPHA2|SRC|DDX39B|PPIA|NEDD4
9	GO Process	regulation of intrinsic apoptotic signaling pathway	0.0139	ENO1|HSPB1|ARMC10|PLAUR|PTPN1|SRC|BCAP31|NCK1|GNB2L1
9	GO Process	membrane docking	0.0184	YWHAE|ICAM1|VCAM1|YWHAG|MSN|EXOC8|STX12|ROCK1|DCTN2
9	GO Process	positive regulation of apoptotic signaling pathway	0.0202	YWHAE|PDIA3|YWHAG|PLAUR|GSN|YWHAZ|BCAP31|NCK1|GNB2L1
9	GO Process	cellular response to inorganic substance	0.0292	FABP4|EEF2K|CRK|HSPA5|GSN|PRNP|ASPH|DNM2|FBP1
9	GO Process	peptidyl-tyrosine phosphorylation	0.0377	IGF1R|CSF1R|FGFR4|MET|FGFR3|JAK1|EPHA2|SRC|FGFR1
9	GO Process	cell junction organization	0.0396	CDH2|CSF1R|ITGA5|FERMT2|TBCD|ANK2|SRC|FSCN1|ACTG1
8	GO Process	interleukin-12-mediated signaling pathway	7.23e-05	PDCD4|HSPA9|JAK1|ANXA2|HNRNPA2B1|MSN|HNRNPF|PPIA
8	GO Process	aerobic respiration	0.00067	UQCRC1|ACO2|IDH3A|ACO1|CS|MT-CO2|IDH3B|IDH1
8	GO Process	regulation of reactive oxygen species biosynthetic process	0.0011	STAT3|ICAM1|DDAH1|APP|MT-CO2|DDAH2|DNM2|KHSRP
8	GO Process	oxidative phosphorylation	0.0042	UQCRC1|DLD|NDUFS7|ATP5H|STOML2|MT-CO2|ATP5A1|NDUFS1
8	GO Process	polyol metabolic process	0.0046	TPI1|QDPR|AKR1B1|PCK1|INPP1|DAK|DHFR|INPP5K
8	GO Process	anatomical structure maturation	0.0107	ALDH1A2|SCARF1|ARCN1|APP|CEND1|FGFR3|G6PD|MYO5A
8	GO Process	liver development	0.0115	ACO2|ALDH1A2|QDPR|PKM|HMGCS1|ADA|ANXA1|DDX39B
8	GO Process	response to transforming growth factor beta	0.0266	ACVR1|PXN|CRK|FERMT2|TGFBR2|SRC|ROCK1|SMAD1
8	GO Process	cellular response to interferon-gamma	0.0334	NMI|ICAM1|VCAM1|JAK1|GSN|HLA-B|VIM|ACTG1
8	GO Process	gastrulation	0.0362	DLD|COL8A1|ACVR1|ITGA5|COL12A1|TGFBR2|SMAD1|GNB2L1
8	GO Process	positive regulation of endopeptidase activity	0.0369	STAT3|APP|GSN|ASPH|PSME1|HSPD1|BCAP31|GNB2L1
8	GO Process	glucose homeostasis	0.0469	STAT3|ICAM1|FGFR4|FABP5|PCK1|ADIPOQ|INPP5K|GNB2L1
7	GO Process	regulation of lamellipodium organization	0.00023	ARPC2|EPHA2|SRC|FSCN1|DNM2|CORO1B|SSH2
7	GO Process	negative regulation of coagulation	0.00067	KRT1|ANXA5|NOS3|PLAUR|ANXA2|PLAU|SERPINE2
7	GO Process	vascular endothelial growth factor receptor signaling pathway	0.0025	HSPB1|PXN|DOCK1|CRK|SRC|ROCK1|NCK1
7	GO Process	Fc-gamma receptor signaling pathway	0.0047	FCGRT|DOCK1|ARPC2|CRK|SRC|NCK1|ACTG1
7	GO Process	alcohol biosynthetic process	0.01	QDPR|AKR1B1|PCK1|HMGCS1|G6PD|DHFR|FDFT1
7	GO Process	myeloid leukocyte differentiation	0.0161	APP|CSF1R|FASN|ANXA2|EPHA2|TGFBR2|SRC
7	GO Process	actin filament-based movement	0.0182	CACNA2D1|ANK2|MYO5A|ROCK1|SUN2|VIM|MYO9B
7	GO Process	negative regulation of supramolecular fiber organization	0.0266	MET|TBCD|GSN|MYADM|CORO1B|INPP5K|HSPA8
7	GO Process	mitochondrial membrane organization	0.0345	YWHAE|STAT3|ATP5H|YWHAG|YWHAZ|ATP5A1|IMMT
7	GO Process	cellular response to reactive oxygen species	0.0356	PXN|NOS3|CRK|PRDX2|SRC|ANXA1|DNM2
7	GO Process	positive regulation of endocytosis	0.0414	TSG101|EEF2K|APP|ANXA2|FLOT1|DNM2|AHSG
7	GO Process	negative regulation of protein serine/threonine kinase activity	0.0426	HSPB1|PRKAR2A|PDCD4|YWHAG|PTPN1|ADIPOQ|INPP5K
7	GO Process	negative regulation of cellular amide metabolic process	0.0452	STAT3|PRNP|KHSRP|ROCK1|RBM4|DHFR|GNB2L1
7	GO Process	positive regulation of lipid metabolic process	0.0479	APP|FGFR3|STOML2|SRC|ANXA1|ADIPOQ|GNB2L1
6	GO Process	positive regulation of sprouting angiogenesis	0.0011	PIK3C2A|ITGA5|BMPER|JAK1|ANXA1|SMAD1
6	GO Process	regulation of cardiac muscle hypertrophy	0.0047	LMCD1|LMNA|GLRX3|G6PD|DDX39B|ROCK1
6	GO Process	cellular response to cAMP	0.0047	EEF2K|APP|PCK1|HSPA5|ADIPOQ|INPP5K
6	GO Process	positive regulation of blood vessel endothelial cell migration	0.0049	HSPB1|PIK3C2A|NOS3|ANXA1|ATP5A1|FGFR1
6	GO Process	regulation of smooth muscle cell migration	0.0075	ACE|CRK|PLAU|SRC|CORO1B|ADIPOQ
6	GO Process	phosphatidylinositol-mediated signaling	0.008	PIK3C2A|IGF1R|CSF1R|INPP5F|GSN|FGFR1
6	GO Process	purine ribonucleoside metabolic process	0.0126	ENPP4|NT5C2|PNP|ADA|NME2|GMPR2
6	GO Process	endothelial cell differentiation	0.0133	ACVR1|ICAM1|FASN|MET|MSN|MYADM
6	GO Process	acute inflammatory response	0.0149	ORM1|ACVR1|STAT3|ICAM1|VCAM1|AHSG
6	GO Process	regulation of cellular response to oxidative stress	0.0156	HSPB1|APP|MET|TXN|DHFR|GNB2L1
6	GO Process	regulation of epidermal growth factor receptor signaling pathway	0.0209	TSG101|APP|RHBDF2|PLAUR|SNX5|EPN1
6	GO Process	acylglycerol metabolic process	0.0261	FABP4|FABP5|PCK1|SEL1L|ACSL4|ABHD12
6	GO Process	regulation of potassium ion transport	0.0345	YWHAE|NOS3|ANK2|PRNP|DNM2|NEDD4
6	GO Process	gland morphogenesis	0.0366	CSF1R|EPHA2|TGFBR2|MSN|SRC|FGFR1
6	GO Process	reactive oxygen species metabolic process	0.0493	NOS3|PRDX2|PRDX6|DDAH2|PRDX4|NDUFS1
5	GO Process	fructose metabolic process	0.00026	AKR1B1|ALDH1A1|DAK|ALDOA|FBP1
5	GO Process	NADH regeneration	0.0016	TPI1|ENO1|PKM|PGK1|ALDOA
5	GO Process	positive regulation of substrate adhesion-dependent cell spreading	0.0038	DOCK1|ARPC2|CRK|DNM2|MYADM
5	GO Process	response to interleukin-6	0.0046	STAT3|ICAM1|PCK1|JAK1|PHB
5	GO Process	regulation of protein autophosphorylation	0.01	EEF2K|ACE|SRC|MVP|ADIPOQ
5	GO Process	cellular response to nerve growth factor stimulus	0.0107	EEF2K|APP|CRK|HSPA5|ACAP2
5	GO Process	glycerolipid catabolic process	0.0114	FABP4|FABP5|PRDX6|INPP5F|ABHD12
5	GO Process	regulation of insulin receptor signaling pathway	0.0183	PTPN1|SRC|AHSG|INPP5K|NCK1
5	GO Process	regulation of postsynapse organization	0.0273	EEF2K|CDH2|APP|PRNP|PDLIM5
5	GO Process	positive regulation of protein tyrosine kinase activity	0.0284	APP|CSF1R|ACE|PTPN1|PRNP
5	GO Process	organ growth	0.0458	FGFR3|SORBS2|TGFBR2|SMAD1|PDLIM5
4	GO Process	membrane to membrane docking	0.00018	ICAM1|VCAM1|MSN|ROCK1
4	GO Process	pinocytosis	0.0013	EHD4|SNX5|DNM2|AHSG
4	GO Process	negative regulation of endoplasmic reticulum unfolded protein response	0.002	HSPA5|PTPN1|NCK1|GNB2L1
4	GO Process	regulation of podosome assembly	0.0029	MSN|SRC|GSN|FSCN1
4	GO Process	ribonucleoside catabolic process	0.0061	ENPP4|UPP1|PNP|ADA
4	GO Process	regulation of receptor binding	0.0089	APP|ANXA2|ADIPOQ|RUVBL2
4	GO Process	cerebellar Purkinje cell layer development	0.01	NAGLU|ARCN1|HSPA5|CEND1
4	GO Process	positive regulation of protein processing	0.0109	ENO1|SRC|GSN|PHB
4	GO Process	negative regulation of peptidyl-serine phosphorylation	0.0109	INPP5F|INPP5K|NCK1|GNB2L1
4	GO Process	cellular response to amyloid-beta	0.012	IGF1R|APP|CACNA2D1|PRNP
4	GO Process	protein localization to lysosome	0.0162	AP3M1|SH3BP4|NEDD4|HSPA8
4	GO Process	peptide catabolic process	0.0193	LTA4H|ACE|ECE1|ERAP2
4	GO Process	fat-soluble vitamin metabolic process	0.0264	ALDH1A2|VKORC1|FGFR1|GC
4	GO Process	regulation of heart rate by cardiac conduction	0.0299	YWHAE|CACNA2D1|ANK2|CTNNA3
4	GO Process	positive regulation of response to endoplasmic reticulum stress	0.0299	APP|PTPN1|BCAP31|NCK1
4	GO Process	regulation of gastrulation	0.0323	MYADM|ADIPOQ|FGFR1|GNB2L1
4	GO Process	positive regulation of purine nucleotide biosynthetic process	0.0323	ENO1|STAT3|NOS3|MT-CO2
4	GO Process	antibiotic catabolic process	0.0414	ADH5|PRDX2|PRDX6|ESD
4	GO Process	negative regulation of intracellular protein transport	0.0414	TXN|ADIPOQ|GDI1|INPP5K
4	GO Process	gene silencing by miRNA	0.0477	STAT3|HNRNPA2B1|RBM4|SMAD1
4	GO Process	positive regulation of alpha-beta T cell differentiation	0.0477	TGFBR2|PNP|ADA|ANXA1
3	GO Process	isocitrate metabolic process	0.003	ACO2|IDH3B|IDH1
3	GO Process	cellular response to aldehyde	0.003	AKR1B1|ADH5|ESD
3	GO Process	arginine catabolic process	0.0069	DDAH1|NOS3|DDAH2
3	GO Process	signal complex assembly	0.0069	PXN|SRC|NCK1
3	GO Process	progesterone receptor signaling pathway	0.0069	SRC|NEDD4|PHB
3	GO Process	mitochondrial protein processing	0.0104	YME1L1|STOML2|PMPCA
3	GO Process	dendritic spine maintenance	0.0104	TANC1|IGF1R|PRNP
3	GO Process	pentose-phosphate shunt	0.0172	PGLS|G6PD|TKT
3	GO Process	positive regulation of receptor recycling	0.0199	ANXA2|INPP5F|ECE1
3	GO Process	protein folding in endoplasmic reticulum	0.0199	HSP90B1|PDIA3|HSPA5
3	GO Process	protein refolding	0.0199	HSPA6|HSPD1|HSPA8
3	GO Process	response to interleukin-15	0.0199	STAT3|ACSL4|JAK1
3	GO Process	positive regulation of endothelial cell chemotaxis	0.0226	HSPB1|MET|FGFR1
3	GO Process	glycerol metabolic process	0.0284	TPI1|PCK1|DAK
3	GO Process	mitochondrial ATP synthesis coupled proton transport	0.0284	ATP5H|STOML2|ATP5A1
3	GO Process	growth hormone receptor signaling pathway	0.0284	STAT3|PXN|PTPN1
3	GO Process	positive regulation of lamellipodium assembly	0.0321	ARPC2|FSCN1|DNM2
3	GO Process	regulation of amyloid-beta formation	0.0321	APP|PRNP|ROCK1
3	GO Process	regulation of early endosome to late endosome transport	0.0321	PTPN23|MSN|SRC
3	GO Process	lipid droplet organization	0.0356	PTGFRN|RAB3GAP1|PPIA
3	GO Process	ubiquitin-dependent protein catabolic process via the multivesicular body sorting pathway	0.0356	TSG101|PTPN23|NEDD4
3	GO Process	negative regulation of cell junction assembly	0.0389	ACE|SRC|ROCK1
3	GO Process	muscle cell migration	0.0426	PLAU|ANXA1|ROCK1
3	GO Process	regulation of heterotypic cell-cell adhesion	0.0426	FLOT1|MYADM|ADIPOQ
3	GO Process	regulation of establishment of cell polarity	0.0426	GSN|ROCK1|GNB2L1
3	GO Process	calcium-mediated signaling using intracellular calcium source	0.0453	VCAM1|PRNP|BCAP31
3	GO Process	ruffle organization	0.0494	CSF1R|CORO1B|INPP5K
3	GO Process	positive regulation of macrophage activation	0.0494	APP|KARS|HSPD1
3	GO Process	negative regulation of biomineral tissue development	0.0494	NOS3|ROCK1|AHSG
2	GO Process	glyceraldehyde-3-phosphate biosynthetic process	0.014	TPI1|TKT
2	GO Process	miRNA transport	0.014	HNRNPA2B1|TGFBR2
2	GO Process	NADPH regeneration	0.0209	G6PD|IDH1
2	GO Process	xanthine metabolic process	0.0209	ADA|AOX1
2	GO Process	presynaptic active zone organization	0.0209	PCDH17|CAST
2	GO Process	endocardial cushion fusion	0.0284	ACVR1|TGFBR2
2	GO Process	regulation of hepatocyte growth factor receptor signaling pathway	0.0284	PTPN1|ESM1
2	GO Process	alditol biosynthetic process	0.0362	AKR1B1|PCK1
2	GO Process	regulation of inositol 1,4,5-trisphosphate-sensitive calcium-release channel activity	0.0362	ASPH|MYO5A
2	GO Process	fructose catabolic process to hydroxyacetone phosphate and glyceraldehyde-3-phosphate	0.0362	ALDH1A1|DAK
2	GO Process	regulation of systemic arterial blood pressure by endothelin	0.0441	NOS3|ECE1
2	GO Process	positive regulation of lamellipodium morphogenesis	0.0441	SRC|CORO1B
168	GO Function	Protein binding	3.94e-10	UQCRC1|RTCB|FCGRT|ARHGDIB|TPI1|NDUFS7|ENO1|NMI|CD93|HSPB1|TSG101|KRT1|PDLIM4|FABP4|LRPPRC|UBE2K|EEF2K|ACVR1|YWHAE|STAT3|ICAM1|SUB1|PTPN23|PRKAR2A|PXN|IGF1R|CDH2|TINAGL1|DOCK1|QDPR|APP|FGD5|CSF1R|ACE|FGFR4|ACOX1|ITGA5|VCAM1|ARPC2|ALB|ADH5|HSPA9|FABP5|NOS3|JAM3|HSP90B1|PDIA3|CRK|GCN1L1|FASN|VAMP5|YWHAG|OLR1|DPYSL2|HSPA6|GRHPR|MET|ARMC10|PKM|HMGCS1|RHBDF2|HSPA5|MYO1D|KARS|JAG2|PTPRU|FMNL3|EIF5A|EPB4…
152	GO Function	Catalytic activity	1.44e-10	UQCRC1|DLD|NANS|RTCB|ACO2|NAGLU|LTA4H|ARHGDIB|TPI1|SKIV2L2|NDUFS7|ENO1|CTSD|CAPNS1|ALDH1A2|PGLS|LANCL2|PSMB7|LRPPRC|UBE2K|SCPEP1|EEF2K|ACVR1|SPCS2|COPS4|HIBADH|PTPN23|EIF4H|PIK3C2A|IGF1R|TINAGL1|GALM|ATP6V1B2|QDPR|DDAH1|ATP8B4|AKR1B1|CSF1R|ACE|FGFR4|ACOX1|VCAM1|NCSTN|ADH5|NOS3|ALDH1A1|IDH3A|PDIA3|PRDX2|FASN|MCM7|ACO1|DPYSL2|HSPA6|GRHPR|PFAS|MET|ENPP4|YME1L1|PCK1|PKM|TUFM|HMGCS1|HSPA5|MYO1D|KARS|S…
85	GO Function	Metal ion binding	0.0441	LMCD1|UQCRC1|RTCB|ACO2|EHD4|LTA4H|NDUFS7|ENO1|CD93|CAPNS1|PDLIM4|EEF2K|ARFGAP3|ACVR1|PXN|CDH2|DDAH1|ATP8B4|APP|FGD5|ACE|ITGA5|ALB|ADH5|ANXA5|NOS3|IDH3A|HSP90B1|ACO1|PCDHGC3|PFAS|ENPP4|YME1L1|PCK1|PKM|HSPA5|ACAP2|JAG2|NT5C2|CSN2|JAK1|ANXA2|CACNA2D1|TGFBR2|ADARB1|PTGS1|MT-CO2|GALNT2|GLRX3|PTPN1|PMPCA|SMAP2|ADA|GSN|AOX1|ECE1|UBR4|ANXA1|PCDH17|PRNP|ASPH|IDH3B|INPP1|NME2|PCDHGA2|DAK|MYO5A|ROCK1|ACY1|N…
84	GO Function	Small molecule binding	3.25e-09	DLD|RTCB|EHD4|DRG2|SKIV2L2|ALDH1A2|LANCL2|FABP4|UBE2K|EEF2K|ACVR1|HIBADH|PRKAR2A|PIK3C2A|IGF1R|ATP6V1B2|QDPR|DDAH1|ATP8B4|CSF1R|FGFR4|ACOX1|ALB|ADH5|HSPA9|FABP5|NOS3|ALDH1A1|IDH3A|HSP90B1|FASN|MCM7|HSPA6|GRHPR|PFAS|MET|YME1L1|PCK1|PKM|TUFM|HMGCS1|HSPA5|MYO1D|KARS|SRPR|NT5C2|ACSL4|FGFR3|JAK1|DDX21|WARS|RAB4B|EPHA2|TGFBR2|PNP|ADA|PGK1|SRC|KIF12|AOX1|DDAH2|IDH3B|HSPD1|DNM2|NME2|G6PD|DAK|ALDOA|DDX39B…
74	GO Function	Enzyme binding	1.01e-07	UQCRC1|ARHGDIB|TPI1|NDUFS7|ENO1|HSPB1|TSG101|PDLIM4|LRPPRC|UBE2K|YWHAE|STAT3|PTPN23|PRKAR2A|PXN|CDH2|DOCK1|APP|FGD5|CSF1R|ACE|FGFR4|HSPA9|HSP90B1|CRK|GCN1L1|YWHAG|HSPA6|MET|HSPA5|FMNL3|PLAUR|FGFR3|PRDX6|JAK1|ANXA2|AP3M1|WARS|STOML2|ANK2|TGFBR2|MSN|EXOC8|GLRX3|PTPN1|SRC|CCNY|FLOT1|PRNP|GDI2|PTPRA|HSPD1|DNM2|GAPVD1|MVP|YWHAZ|MYO5A|ROCK1|SH3BP4|FGFR1|GDI1|DCTN2|RAB3GAP1|NCK1|NEDD4|SMAD1|GNB2L1|HSPA8…
70	GO Function	identical protein binding	5.19e-10	ENO1|NMI|HSPB1|TSG101|PDLIM4|ACVR1|YWHAE|STAT3|SUB1|IGF1R|CDH2|QDPR|APP|CSF1R|ALB|ADH5|FABP5|JAM3|PDIA3|FASN|YWHAG|OLR1|DPYSL2|GRHPR|MET|PKM|HMGCS1|KARS|PTPRU|FGFR3|PRDX6|ANXA2|HNRNPA2B1|WARS|INPP5F|LMNA|GLRX3|AOX1|ECE1|ANXA1|KCTD12|ESD|PRDX4|PRNP|SNX2|PTPRA|G6PD|CORO1B|ALDOA|MVP|YWHAZ|DDX39B|MYO5A|ACY1|SUN2|SH3BP4|ADIPOQ|IDH1|TKT|FGFR1|FBP1|DCTN2|SMAD1|GNB2L1|PAFAH1B2|VIM|ACTG1|RUVBL2|LRRC41|ORA…
70	GO Function	hydrolase activity	7.07e-05	UQCRC1|NAGLU|LTA4H|ARHGDIB|SKIV2L2|CTSD|CAPNS1|PGLS|PSMB7|LRPPRC|SCPEP1|SPCS2|COPS4|PTPN23|EIF4H|TINAGL1|ATP6V1B2|DDAH1|ATP8B4|ACE|NCSTN|PDIA3|FASN|MCM7|DPYSL2|HSPA6|ENPP4|YME1L1|TUFM|HSPA5|MYO1D|SRPR|PTPRU|NT5C2|GANAB|PRDX6|DDX21|RAB4B|ADARB1|INPP5F|PTPN1|PMPCA|PLAU|ADA|KIF12|ECE1|DDAH2|ABHD12|ANXA1|ESD|PTPRA|HSPD1|DNM2|INPP1|DDX39B|ATP5A1|MYO5A|ABCC1|ACY1|ERAP2|FBP1|DCTN2|INPP5K|HSPA8|PAFAH1B2|…
45	GO Function	signaling receptor binding	0.0014	FABP4|STAT3|ICAM1|PXN|IGF1R|APP|ACE|ACOX1|ITGA5|VCAM1|JAM3|HSP90B1|CRK|YWHAG|JAG2|PLAUR|JAK1|BRE|STOML2|TGFBR2|MSN|PTPN1|SRC|FLOT1|ANXA1|SNX5|PRNP|SNX2|ESM1|DNM2|ATP5A1|AAK1|ADIPOQ|IDH1|BCAP31|FGFR1|HLA-B|SERPINE2|NCK1|NEDD4|GNB2L1|HSPA8|MYO9B|RER1|PHB
41	GO Function	protein-containing complex binding	2.26e-06	UQCRC1|FCGRT|GNB4|TSG101|SCARF1|ACVR1|ICAM1|EIF4H|PXN|IGF1R|APP|ITGA5|VCAM1|JAM3|GCN1L1|HSPA5|MYO1D|SRPR|EIF5A|FERMT2|RCSD1|PTPN1|SRC|GSN|SHROOM4|PRNP|SNX2|ESM1|FSCN1|HSPD1|DNM2|CORO1B|DDX39B|MYO5A|AAK1|CTNNA3|BCAP31|GNB2L1|TAGLN|VIM|RUVBL2
39	GO Function	oxidoreductase activity	1.19e-08	UQCRC1|DLD|NDUFS7|ALDH1A2|HIBADH|QDPR|AKR1B1|ACOX1|VCAM1|ADH5|NOS3|ALDH1A1|IDH3A|PDIA3|PRDX2|FASN|GRHPR|NXN|PRDX6|ALDH9A1|PTGS1|MT-CO2|GLRX3|PGK1|TXN|AOX1|PRDX4|ASPH|IDH3B|G6PD|VKORC1|IDH1|NDUFS1|DHFR|SELENBP1|HEPH|FAR2|GMPR2|HMOX2
38	GO Function	cytoskeletal protein binding	4.42e-06	RTCB|PDLIM4|LRPPRC|PXN|ACE|ARPC2|NOS3|CRK|DPYSL2|MYO1D|FMNL3|EPB41L1|FERMT2|ANXA2|TBCD|SORBS2|ANK2|MSN|RCSD1|GSN|KIF12|SHROOM4|SNX5|PRNP|FSCN1|DNM2|CORO1B|ALDOA|MYO5A|SUN2|CTNNA3|DCTN2|NCK1|GC|TAGLN|SSH2|MYO9B|PDLIM5
33	GO Function	protein homodimerization activity	0.0001	ENO1|HSPB1|TSG101|PDLIM4|ACVR1|STAT3|QDPR|APP|CSF1R|ADH5|JAM3|FASN|GRHPR|HMGCS1|KARS|PRDX6|WARS|INPP5F|AOX1|ECE1|ANXA1|PRDX4|SNX2|G6PD|ADIPOQ|IDH1|TKT|FGFR1|SMAD1|GNB2L1|PAFAH1B2|RUVBL2|LRRC41
32	GO Function	enzyme regulator activity	0.0045	ARHGDIB|HSPB1|ARFGAP3|PRKAR2A|ARHGDIA|DOCK1|APP|ANXA5|ALDH1A1|GCN1L1|YWHAG|ACAP2|CSN2|ANXA2|WARS|TBCD|SMAP2|CCNY|ANXA1|GDI2|SERPINB1|PSME1|GAPVD1|CAST|SH3BP4|AHSG|GDI1|RAB3GAP1|SERPINE2|NCK1|GNB2L1|MYO9B
26	GO Function	protein kinase binding	0.00023	HSPB1|STAT3|PTPN23|PRKAR2A|PXN|CDH2|ACE|CRK|GCN1L1|YWHAG|WARS|ANK2|TGFBR2|MSN|GLRX3|PTPN1|SRC|CCNY|DNM2|MVP|YWHAZ|DCTN2|NCK1|SMAD1|GNB2L1|PDLIM5
25	GO Function	cofactor binding	3.54e-05	DLD|ACO2|NDUFS7|HIBADH|QDPR|ACOX1|ALB|NOS3|ALDH1A1|IDH3A|FASN|ACO1|GRHPR|PTGS1|GLRX3|SRC|AOX1|IDH3B|G6PD|VKORC1|IDH1|TKT|NDUFS1|DHFR|HMOX2
25	GO Function	RNA binding	0.0282	EEF2K|EIF4H|PDCD4|PHAX|HSP90B1|GCN1L1|PCBP1|ACO1|TUFM|KARS|EIF5A|DDX21|HNRNPA2B1|HNRNPH1|MSN|ADARB1|ANXA1|HSPD1|DDX39B|KHSRP|RBM4|DHFR|HNRNPF|SMAD1|VIM
22	GO Function	small GTPase binding	0.0014	ARHGDIB|YWHAE|DOCK1|FGD5|FGFR4|MET|FMNL3|FGFR3|JAK1|ANXA2|AP3M1|EXOC8|GDI2|PTPRA|GAPVD1|MYO5A|ROCK1|SH3BP4|FGFR1|GDI1|RAB3GAP1|MYO9B
22	GO Function	protein domain specific binding	0.0263	YWHAE|PRKAR2A|DOCK1|APP|ACOX1|CRK|YWHAG|ARMC10|HSPA5|MYO1D|PLAUR|WARS|L1CAM|SRC|DNM2|YWHAZ|MYO5A|NCK1|NEDD4|GNB2L1|HSPA8|VIM
18	GO Function	ubiquitin protein ligase binding	0.00019	UQCRC1|TPI1|TSG101|LRPPRC|UBE2K|YWHAE|PRKAR2A|PXN|HSPA9|HSPA5|PRDX6|JAK1|SRC|HSPD1|YWHAZ|HSPA8|OTUB1|ACTG1
17	GO Function	ATPase activity	0.0046	SKIV2L2|ATP6V1B2|ATP8B4|HSPA6|YME1L1|HSPA5|MYO1D|DDX21|KIF12|ANXA1|HSPD1|DDX39B|ATP5A1|ABCC1|HSPA8|MYO9B|RUVBL2
15	GO Function	enzyme inhibitor activity	0.0201	HSPB1|PRKAR2A|APP|ANXA5|YWHAG|CSN2|ANXA2|WARS|ANXA1|SERPINB1|CAST|AHSG|SERPINE2|NCK1|GNB2L1
14	GO Function	GTPase regulator activity	0.0077	ARHGDIB|ARFGAP3|ARHGDIA|DOCK1|ALDH1A1|ACAP2|TBCD|SMAP2|GDI2|GAPVD1|SH3BP4|GDI1|RAB3GAP1|MYO9B
13	GO Function	organic acid binding	0.00053	FABP4|DDAH1|ALB|ADH5|FABP5|NOS3|GRHPR|PCK1|HMGCS1|KARS|DDAH2|ADIPOQ|DHFR
13	GO Function	amide binding	0.0242	DLD|LTA4H|ACVR1|IGF1R|APP|FASN|BRE|ECE1|PRNP|DHFR|HLA-B|ERAP2|PPIA
11	GO Function	electron transfer activity	8.46e-05	UQCRC1|DLD|QDPR|AKR1B1|ADH5|MT-CO2|GLRX3|AOX1|ASPH|IDH3B|NDUFS1
11	GO Function	oxidoreductase activity, acting on CH-OH group of donors	0.00053	HIBADH|AKR1B1|ADH5|IDH3A|FASN|GRHPR|AOX1|IDH3B|G6PD|VKORC1|IDH1
11	GO Function	phosphatase activity	0.0354	PTPN23|PTPRU|NT5C2|INPP5F|PTPN1|PTPRA|INPP1|FBP1|INPP5K|SSH2|BPNT1
10	GO Function	protein phosphatase binding	0.0012	PDLIM4|STAT3|CDH2|CSF1R|HSP90B1|MET|JAK1|PTPN1|MVP|GNB2L1
10	GO Function	actin filament binding	0.0051	MYO1D|FERMT2|RCSD1|GSN|SHROOM4|FSCN1|CORO1B|MYO5A|CTNNA3|TAGLN
10	GO Function	molecular adaptor activity	0.0206	CRK|SORBS2|ANK2|SRC|ANXA1|FSCN1|SUN2|NCK1|GNB2L1|HSPA8
9	GO Function	NAD binding	5.24e-05	DLD|HIBADH|QDPR|ALDH1A1|IDH3A|GRHPR|AOX1|IDH3B|IDH1
9	GO Function	transmembrane receptor protein kinase activity	0.00027	ACVR1|IGF1R|CSF1R|FGFR4|MET|FGFR3|EPHA2|TGFBR2|FGFR1
8	GO Function	single-stranded DNA binding	0.0046	LRPPRC|SUB1|XPC|PCBP1|MCM7|HNRNPA2B1|ANXA1|HSPD1
8	GO Function	chaperone binding	0.0048	APP|ALB|HSPA5|TBCD|PRNP|HSPD1|HLA-B|HSPA8
8	GO Function	unfolded protein binding	0.0062	HSPA9|HSP90B1|HSPA6|HSPA5|HSPD1|PPIA|HSPA8|RUVBL2
8	GO Function	oxidoreductase activity, acting on NAD(P)H	0.007	DLD|NDUFS7|NOS3|NXN|PGK1|TXN|NDUFS1|GMPR2
8	GO Function	integrin binding	0.0126	ICAM1|PXN|APP|ITGA5|VCAM1|JAM3|SRC|ESM1
7	GO Function	oxidoreductase activity, acting on the aldehyde or oxo group of donors	0.00027	ALDH1A2|AKR1B1|ADH5|ALDH1A1|ALDH9A1|AOX1|FAR2
7	GO Function	NADP binding	0.0005	QDPR|NOS3|FASN|GRHPR|G6PD|IDH1|DHFR
7	GO Function	oxidoreductase activity, acting on a sulfur group of donors	0.0019	DLD|PDIA3|NXN|GLRX3|PGK1|TXN|SELENBP1
7	GO Function	antioxidant activity	0.0061	ALB|PRDX2|NXN|PRDX6|PTGS1|TXN|PRDX4
7	GO Function	kinase inhibitor activity	0.0159	HSPB1|PRKAR2A|YWHAG|WARS|AHSG|NCK1|GNB2L1
7	GO Function	structural constituent of cytoskeleton	0.0209	ARPC2|EPB41L1|SORBS2|ANK2|MSN|VIM|ACTG1
6	GO Function	protein kinase C binding	0.0037	HSPB1|YWHAG|GLRX3|SRC|GNB2L1|PDLIM5
6	GO Function	iron-sulfur cluster binding	0.0087	ACO2|NDUFS7|ACO1|GLRX3|AOX1|NDUFS1
6	GO Function	double-stranded RNA binding	0.0144	EIF4H|DDX21|MSN|ADARB1|HSPD1|VIM
6	GO Function	hormone binding	0.035	ACVR1|IGF1R|APP|ALDH1A1|PKM|ECE1
6	GO Function	translation regulator activity, nucleic acid binding	0.0474	EEF2K|EIF4H|GCN1L1|TUFM|EIF5A|DHFR
5	GO Function	GDP-dissociation inhibitor activity	0.00027	ARHGDIB|ARHGDIA|GDI2|SH3BP4|GDI1
5	GO Function	insulin receptor binding	0.0015	IGF1R|APP|PTPN1|SRC|SNX2
5	GO Function	ephrin receptor binding	0.0029	APP|CRK|PTPN1|SRC|NCK1
5	GO Function	hydro-lyase activity	0.0238	ACO2|ENO1|FASN|ACO1|ECHS1
5	GO Function	scaffold protein binding	0.0265	YWHAE|NOS3|CRK|SRC|VIM
4	GO Function	fatty acid binding	0.0151	FABP4|ALB|ADH5|FABP5
3	GO Function	isocitrate dehydrogenase activity	0.0036	IDH3A|IDH3B|IDH1
3	GO Function	fibroblast growth factor-activated receptor activity	0.0036	FGFR4|FGFR3|FGFR1
3	GO Function	protein-disulfide reductase activity	0.0061	NXN|PGK1|TXN
3	GO Function	peroxiredoxin activity	0.0073	PRDX2|PRDX6|PRDX4
3	GO Function	phospholipase inhibitor activity	0.0143	ANXA5|ANXA2|ANXA1
3	GO Function	microfilament motor activity	0.0467	MYO1D|MYO5A|MYO9B
2	GO Function	aconitate hydratase activity	0.0159	ACO2|ACO1
2	GO Function	Rab GDP-dissociation inhibitor activity	0.0159	GDI2|GDI1
2	GO Function	dimethylargininase activity	0.0159	DDAH1|DDAH2
2	GO Function	Rho GDP-dissociation inhibitor activity	0.0234	ARHGDIB|ARHGDIA
2	GO Function	protein kinase C inhibitor activity	0.0234	HSPB1|YWHAG
2	GO Function	inositol bisphosphate phosphatase activity	0.0306	INPP1|INPP5K
2	GO Function	3-chloroallyl aldehyde dehydrogenase activity	0.0404	ALDH1A2|ALDH9A1
2	GO Function	transferase activity, transferring acyl groups, acyl groups converted into alkyl on transfer	0.0404	HMGCS1|CS
2	GO Function	phosphoserine residue binding	0.0474	YWHAE|NEDD4
264	GO component	cytoplasmic part	3.41e-37	MRPS34|UQCRC1|DLD|NANS|RTCB|ACO2|EHD4|DRG2|NAGLU|LTA4H|ARHGDIB|NUP107|TPI1|GNB4|NDUFS7|ENO1|CTSD|NMI|SYMPK|CD93|CAPNS1|HSPB1|ALDH1A2|TSG101|KRT1|PGLS|PDLIM4|LANCL2|FABP4|ORM1|PSMB7|LRPPRC|COL8A1|UBE2K|SCPEP1|EEF2K|SCARF1|A1BG|ARFGAP3|SPCS2|SNRNP40|ARCN1|YWHAE|COPS4|STAT3|HIBADH|PTPN23|PRKAR2A|EIF4H|PIK3C2A|PXN|WDR61|CDH2|ARHGDIA|ATP6V1B2|PDCD4|DOCK1|QDPR|DDAH1|ATP8B4|APP|XPC|FGD5|AKR1B1|ACE|FGFR4…
134	GO component	cell periphery	3.28e-08	PNN|EHD4|FCGRT|NDUFS7|ENO1|SYMPK|CD93|CAPNS1|HSPB1|TSG101|KRT1|PDLIM4|LANCL2|SCARF1|TANC1|ACVR1|MCAM|STAT3|ICAM1|PRKAR2A|PIK3C2A|PXN|IGF1R|CDH2|ATP6V1B2|ATP8B4|APP|XPC|FGD5|CSF1R|ACE|ANO10|FGFR4|ACOX1|ITGA5|VCAM1|NCSTN|ARPC2|ANXA5|FABP5|NOS3|JAM3|HSP90B1|CRK|FASN|VAMP5|OLR1|DPYSL2|PCDHGC3|MET|SNX18|ENPP4|RHBDF2|HSPA5|MYO1D|KARS|JAG2|MFSD10|PTPRU|FMNL3|EPB41L1|LRRC8D|PLAUR|FGFR3|FERMT2|JAK1|ANXA2|…
125	GO component	intracellular organelle lumen	3e-06	LMCD1|MRPS34|DLD|RTCB|ACO2|PNN|DRG2|NAGLU|LTA4H|NUP107|SKIV2L2|NDUFS7|CTSD|NMI|SYMPK|TSG101|KRT1|PDLIM4|ORM1|PSMB7|LRPPRC|COL8A1|A1BG|SNRNP40|COPS4|STAT3|SUB1|HIBADH|PTPN23|WDR61|CDH2|DOCK1|APP|XPC|AKR1B1|CSF1R|ACOX1|ALB|HSPA9|FABP5|PHAX|IDH3A|HSP90B1|PDIA3|ATP5H|PCBP1|MCM7|OLR1|HSPA6|GRHPR|YME1L1|PKM|TUFM|HSPA5|COL12A1|KARS|UPP1|PLAUR|GANAB|PRDX6|CS|FERMT2|BRE|ANXA2|DDX21|HNRNPA2B1|SORBS2|STOML2…
120	GO component	protein-containing complex	1.09e-06	MRPS34|UQCRC1|DLD|RTCB|PNN|NUP107|SKIV2L2|NDUFS7|ENO1|SYMPK|HSPB1|TSG101|PDLIM4|PSMB7|LRPPRC|COL8A1|ACVR1|SPCS2|SNRNP40|ARCN1|YWHAE|COPS4|STAT3|SUB1|PRKAR2A|EIF4H|PIK3C2A|PXN|WDR61|IGF1R|CDH2|ATP6V1B2|DOCK1|APP|XPC|CSF1R|ITGA5|VCAM1|NCSTN|ARPC2|ALB|HSP90B1|CRK|GCN1L1|ATP5H|PCBP1|VAMP5|MCM7|OLR1|SSR4|PKM|HSPA5|MYO1D|COL12A1|KARS|SRPR|EIF5A|SEL1L|LRRC8D|GANAB|BRE|ANXA2|HNRNPA2B1|AP3M1|WARS|HNRNPH1|…
110	GO component	vesicle	8.55e-24	DLD|EHD4|NAGLU|LTA4H|ARHGDIB|CTSD|CD93|TSG101|KRT1|PDLIM4|ORM1|PSMB7|SCARF1|A1BG|ARCN1|YWHAE|COPS4|ICAM1|PTPN23|PIK3C2A|ATP6V1B2|ATP8B4|APP|FGD5|ACE|FGFR4|ITGA5|VCAM1|NCSTN|ARPC2|ALB|FABP5|NOS3|HSP90B1|PDIA3|FASN|VAMP5|OLR1|HSPA6|SNX18|ENPP4|PKM|HSPA5|ACAP2|MYO1D|MFSD10|PLAUR|FGFR3|GANAB|PRDX6|JAK1|ANXA2|HNRNPA2B1|AP3M1|RAB4B|ANK2|INPP5F|PNP|EXOC8|NHLRC2|PTPN1|PLAU|ADA|SRC|GSN|STX12|KIF12|ECE1|UB…
96	GO component	intracellular non-membrane-bounded organelle	0.0002	MRPS34|PNN|ARHGDIB|NUP107|SKIV2L2|ENO1|SYMPK|HSPB1|TSG101|KRT1|PDLIM4|LANCL2|FABP4|LRPPRC|YWHAE|STAT3|SUB1|PTPN23|PRKAR2A|PXN|WDR61|ARHGDIA|APP|XPC|FGD5|ACOX1|VCAM1|ARPC2|HSPA9|NOS3|PHAX|CRK|GCN1L1|PCBP1|MCM7|DPYSL2|HSPA6|TUFM|MYO1D|EPB41L1|ACSL4|FERMT2|JAK1|ANXA2|DDX21|HNRNPA2B1|TBCD|SORBS2|STOML2|ANK2|MSN|ADARB1|PNP|RCSD1|LMNA|GLRX3|MRPS2|POLR1C|SRC|GSN|KIF12|UBR4|DDAH2|SHROOM4|FLOT1|FSCN1|DNM2…
88	GO component	organelle membrane	1.4e-05	MRPS34|UQCRC1|RTCB|EHD4|NUP107|NDUFS7|CD93|TSG101|PDLIM4|LRPPRC|SCARF1|ARFGAP3|SPCS2|ARCN1|STAT3|ATP8B4|APP|ACOX1|NCSTN|FABP5|NOS3|HSP90B1|PDIA3|ATP5H|VAMP5|LEMD3|OLR1|SSR4|SNX18|ENPP4|YME1L1|ARMC10|RHBDF2|HSPA5|ACAP2|SRPR|MFSD10|EIF5A|SEL1L|LRRC8D|PLAUR|ACSL4|ANXA2|AP3M1|STOML2|RAB4B|INPP5F|PTGS1|MT-CO2|GALNT2|PTPN1|PMPCA|MRPS2|PLAU|SRC|STX12|ECE1|UBR4|GRIPAP1|ANXA1|SNX5|PRNP|ASPH|SNX2|HSPD1|DNM…
68	GO component	extracellular region	0.00013	NAGLU|LTA4H|CTSD|CSN1S1|TSG101|KRT1|ORM1|PSMB7|COL8A1|A1BG|MCAM|ICAM1|TINAGL1|APP|AKR1B1|ACE|FGFR4|VCAM1|ALB|ANXA5|BMPER|FABP5|JAM3|HSP90B1|PDIA3|CSN3|OLR1|HSPA6|MET|SNX18|PKM|COL12A1|KARS|PLAUR|FGFR3|CSN2|PRDX6|ANXA2|HNRNPA2B1|PNP|GALNT2|TAGLN2|NHLRC2|PLAU|ADA|PGK1|GSN|KIF12|ANXA1|PRDX4|GDI2|ESM1|HSPD1|NME2|ALDOA|MVP|ROCK1|ACY1|ADIPOQ|IDH1|FGFR1|AHSG|SERPINE2|PPIA|GC|HSPA8|PAFAH1B2|ACTG1
61	GO component	plasma membrane bounded cell projection	2.88e-06	DLD|NDUFS7|HSPB1|PDLIM4|UBE2K|EEF2K|TANC1|YWHAE|PTPN23|PRKAR2A|PXN|CDH2|ATP6V1B2|QDPR|APP|FGD5|AKR1B1|ITGA5|VCAM1|ARPC2|PKM|MYO1D|MFSD10|PLAUR|FERMT2|ANXA2|AP3M1|SORBS2|ANK2|EPHA2|MSN|INPP5F|EXOC8|GLRX3|L1CAM|ADA|SRC|GSN|FLOT1|GRIPAP1|ABHD12|ANXA1|SNX5|PRNP|SNX2|FSCN1|DNM2|MYADM|NME2|CORO1B|MYO5A|ROCK1|AAK1|CTNNA3|GDI1|DCTN2|INPP5K|EXOC3|GNB2L1|VIM|PDLIM5
53	GO component	whole membrane	3.26e-06	EHD4|CTSD|CD93|TSG101|PDLIM4|LRPPRC|SCARF1|ARCN1|ICAM1|PRKAR2A|CDH2|ATP8B4|APP|ACOX1|NCSTN|FABP5|NOS3|PDIA3|CRK|OLR1|SNX18|ENPP4|ACAP2|MYO1D|EIF5A|PLAUR|ACSL4|ANXA2|STOML2|RAB4B|ANK2|TGFBR2|INPP5F|PLAU|PGK1|SRC|STX12|ECE1|UBR4|FLOT1|GRIPAP1|ANXA1|SNX5|PRNP|SNX2|DNM2|MYADM|SUN2|HLA-B|EXOC3|HSPA8|FAR2|HMOX2
53	GO component	endoplasmic reticulum	0.00016	RTCB|EHD4|COL8A1|SPCS2|ARCN1|CDH2|APP|FGD5|FGFR4|ITGA5|VCAM1|NCSTN|ALB|HSP90B1|PDIA3|ACO1|SSR4|ARMC10|RHBDF2|HSPA5|MYO1D|COL12A1|SRPR|EIF5A|SEL1L|LRRC8D|PLAUR|ACSL4|FGFR3|GANAB|CACNA2D1|PTGS1|GALNT2|PTPN1|ESD|PRDX4|PRNP|ASPH|PTGFRN|VKORC1|CAST|NUCB1|ADIPOQ|BCAP31|AHSG|HLA-B|ERAP2|RAB3GAP1|INPP5K|NCK1|ANP32A|HMOX2|FDFT1
46	GO component	secretory granule	3.06e-11	DLD|LTA4H|CTSD|CD93|KRT1|ORM1|PSMB7|A1BG|ATP8B4|APP|NCSTN|ALB|FABP5|OLR1|HSPA6|ENPP4|PKM|PLAUR|PRDX6|ANXA2|RAB4B|PNP|NHLRC2|PLAU|GSN|ECE1|UBR4|PRDX4|GDI2|SERPINB1|HSPD1|NME2|ALDOA|MVP|MYO5A|ROCK1|IDH1|AHSG|HLA-B|SERPINE2|PPIA|EXOC3|HSPA8|PAFAH1B2|FNDC3A|HMOX2
46	GO component	mitochondrion	0.00039	MRPS34|UQCRC1|DLD|ACO2|NDUFS7|LRPPRC|YWHAE|STAT3|HIBADH|XPC|ADH5|HSPA9|IDH3A|GLOD4|ATP5H|YWHAG|ACO1|YME1L1|ARMC10|TUFM|HSPA5|KARS|ACSL4|CS|STOML2|ANK2|MT-CO2|ECHS1|PMPCA|MRPS2|SRC|DDAH2|ANXA1|PRNP|IDH3B|HSPD1|DNM2|YWHAZ|ATP5A1|IMMT|IDH1|BCAP31|NDUFS1|DHFR|GNB2L1|PHB
41	GO component	Golgi apparatus	0.0038	ARFGAP3|ARCN1|PIK3C2A|ATP8B4|APP|FGD5|FGFR4|ITGA5|VCAM1|NCSTN|ALB|NOS3|JAM3|FASN|VAMP5|ACO1|FMNL3|FGFR3|GANAB|AP3M1|FAM114A1|PTGS1|GALNT2|STX12|PRNP|GDI2|DNM2|PTGFRN|MYO5A|ROCK1|NUCB1|BCAP31|AHSG|GDI1|HLA-B|RAB3GAP1|INPP5K|NEDD4|EXOC3|FNDC3A|RER1
39	GO component	endosome	3.22e-07	EHD4|TSG101|PDLIM4|PTPN23|APP|FGD5|ACE|FGFR4|VCAM1|ARPC2|PDIA3|VAMP5|SNX18|ACAP2|MYO1D|JAK1|ANXA2|RAB4B|ANK2|INPP5F|EXOC8|PTPN1|SRC|STX12|ECE1|FLOT1|GRIPAP1|ANXA1|SNX5|SNX2|OCIAD1|HSPD1|DNM2|GAPVD1|SUN2|NUCB1|HLA-B|HSPA8|PHB
39	GO component	cytoskeletal part	0.0199	PNN|HSPB1|TSG101|KRT1|PDLIM4|LANCL2|LRPPRC|YWHAE|PTPN23|PRKAR2A|PXN|APP|VCAM1|ARPC2|PHAX|HSPA6|MYO1D|FERMT2|TBCD|RCSD1|LMNA|SRC|GSN|KIF12|UBR4|DDAH2|SHROOM4|FLOT1|FSCN1|DNM2|MYADM|CORO1B|MYO5A|ROCK1|DCTN2|VIM|ACTG1|MYO9B|RUVBL2
35	GO component	membrane protein complex	0.00047	UQCRC1|NDUFS7|TSG101|ACVR1|SPCS2|ARCN1|PIK3C2A|IGF1R|CDH2|ATP6V1B2|ITGA5|VCAM1|NCSTN|ATP5H|VAMP5|SSR4|SRPR|SEL1L|LRRC8D|AP3M1|CACNA2D1|TGFBR2|MT-CO2|STX12|FLOT1|ABHD12|SNX5|ASPH|SNX2|HSPD1|ATP5A1|SUN2|IMMT|NDUFS1|HLA-B
33	GO component	cell surface	8.78e-07	ENO1|CD93|MCAM|ICAM1|CDH2|APP|CSF1R|ACE|ITGA5|VCAM1|ANXA5|PDIA3|VAMP5|HSPA5|PLAUR|FGFR3|FERMT2|ANXA2|EPHA2|TGFBR2|MSN|L1CAM|PLAU|ADA|ECE1|ANXA1|PRNP|HSPD1|ADIPOQ|HLA-B|SERPINE2|RER1|PHB
33	GO component	plasma membrane region	0.0023	NDUFS7|PDLIM4|TANC1|PRKAR2A|CDH2|FGD5|ARPC2|FABP5|NOS3|MET|MYO1D|MFSD10|PLAUR|FERMT2|ANXA2|SORBS2|ANK2|EPHA2|TGFBR2|MSN|SRC|SHROOM4|FLOT1|ANXA1|KCTD12|FSCN1|DNM2|ABCC1|INPP5K|NEDD4|HEPH|PDLIM5|ORAI1
31	GO component	perinuclear region of cytoplasm	3.68e-06	EHD4|ALDH1A2|PDLIM4|LRPPRC|EIF4H|APP|AKR1B1|HSP90B1|VAMP5|PRDX6|ANXA2|SORBS2|RAB4B|MSN|EXOC8|GALNT2|LMNA|SRC|GSN|ECE1|DNM2|CORO1B|MVP|BCAP31|INPP5K|ANP32A|NEDD4|EXOC3|GNB2L1|HEPH|MYO9B
30	GO component	myelin sheath	1.05e-19	UQCRC1|DLD|ACO2|GNB4|ATP6V1B2|AKR1B1|ALB|HSPA9|JAM3|IDH3A|PDIA3|ATP5H|YWHAG|PKM|TUFM|HSPA5|MYO1D|ANXA2|MSN|GSN|GDI2|FSCN1|ATP5A1|IMMT|TKT|NDUFS1|GDI1|HSPA8|ACTG1|PHB
30	GO component	cell leading edge	7.55e-11	PDLIM4|PXN|CDH2|ATP6V1B2|APP|FGD5|ITGA5|ARPC2|MYO1D|FERMT2|ANXA2|SORBS2|EPHA2|EXOC8|SRC|GSN|FLOT1|SNX5|SNX2|FSCN1|DNM2|MYADM|NME2|CORO1B|MYO5A|ROCK1|AAK1|CTNNA3|INPP5K|VIM
29	GO component	cell junction	0.0117	PNN|SYMPK|PDLIM4|TANC1|COPS4|PXN|CDH2|APP|AKR1B1|ITGA5|FABP5|JAM3|VAMP5|PTPRU|FERMT2|TBCD|SORBS2|ANK2|EPHA2|ADA|FLOT1|GRIPAP1|KCTD12|FSCN1|MYADM|CTNNA3|NCK1|ACTG1|LPP
27	GO component	nuclear outer membrane-endoplasmic reticulum membrane network	0.0463	RTCB|LRPPRC|SPCS2|ARCN1|HSP90B1|SSR4|ARMC10|RHBDF2|HSPA5|SRPR|EIF5A|SEL1L|LRRC8D|PLAUR|ACSL4|PTGS1|GALNT2|PTPN1|ASPH|PTGFRN|VKORC1|BCAP31|HLA-B|ERAP2|RAB3GAP1|HMOX2|FDFT1
26	GO component	vesicle membrane	0.002	CD93|SCARF1|ARCN1|ATP8B4|NCSTN|FABP5|NOS3|VAMP5|OLR1|SNX18|ENPP4|MFSD10|PLAUR|AP3M1|RAB4B|PLAU|UBR4|ANXA1|SNX5|DNM2|HLA-B|NCK1|EXOC3|HSPA8|FNDC3A|HMOX2
25	GO component	supramolecular polymer	0.0247	PNN|ENO1|HSPB1|KRT1|PDLIM4|LRPPRC|COL8A1|FERMT2|TBCD|SORBS2|ANK2|RCSD1|LMNA|GLRX3|SRC|KIF12|FSCN1|DNM2|CORO1B|ALDOA|MYO5A|DCTN2|VIM|ACTG1|MYO9B
24	GO component	side of membrane	4.78e-06	MCAM|ICAM1|ACE|ITGA5|VCAM1|ANXA5|SNX18|FERMT2|JAK1|TGFBR2|PTPN1|ADA|SRC|ECE1|SHROOM4|ANXA1|SNX5|PRNP|G6PD|NUCB1|BCAP31|HLA-B|SERPINE2|HSPA8
23	GO component	ribonucleoprotein complex	0.0199	MRPS34|PNN|SKIV2L2|SYMPK|LRPPRC|SNRNP40|EIF4H|GCN1L1|PCBP1|HNRNPA2B1|HNRNPH1|MRPS2|DDX39B|KHSRP|ROCK1|RBM4|FTSJ3|HNRNPF|NCK1|GNB2L1|HSPA8|VIM|RUVBL2
22	GO component	actin cytoskeleton	4.34e-05	PDLIM4|LANCL2|PXN|VCAM1|ARPC2|CRK|MYO1D|FERMT2|SORBS2|RCSD1|SRC|GSN|SHROOM4|FSCN1|MYADM|CORO1B|ALDOA|MYO5A|DCTN2|ACTG1|MYO9B|PDLIM5
20	GO component	ficolin-1-rich granule	2.82e-09	LTA4H|CTSD|CD93|KRT1|PSMB7|A1BG|HSPA6|ENPP4|PKM|PNP|GSN|UBR4|PRDX4|NME2|ALDOA|MVP|IDH1|PPIA|HSPA8|PAFAH1B2
20	GO component	membrane region	4.78e-06	CTSD|ICAM1|PRKAR2A|CDH2|APP|NOS3|CRK|OLR1|MYO1D|EIF5A|ANXA2|STOML2|ANK2|TGFBR2|PGK1|SRC|STX12|FLOT1|PRNP|MYADM
20	GO component	organelle inner membrane	0.0027	MRPS34|UQCRC1|NDUFS7|LRPPRC|STAT3|ATP5H|LEMD3|YME1L1|STOML2|MT-CO2|PMPCA|MRPS2|SRC|HSPD1|ATP5A1|SUN2|IMMT|NDUFS1|SMAD1|PHB
18	GO component	mitochondrial matrix	0.005	MRPS34|DLD|ACO2|NDUFS7|LRPPRC|HIBADH|HSPA9|IDH3A|TUFM|KARS|CS|ECHS1|PMPCA|MRPS2|IDH3B|HSPD1|ATP5A1|NDUFS1
16	GO component	extrinsic component of membrane	7.91e-05	PIK3C2A|CDH2|SNX18|PLAUR|FERMT2|JAK1|ANXA2|STOML2|SRC|ANXA1|SNX5|PRNP|SNX2|NUCB1|AAK1|SERPINE2
15	GO component	extracellular exosome	7.08e-10	NAGLU|TSG101|ICAM1|ACE|ALB|SNX18|ANXA2|HNRNPA2B1|KIF12|ANXA1|HSPD1|ALDOA|ACY1|HSPA8|ACTG1
15	GO component	endoplasmic reticulum lumen	0.0014	COL8A1|CDH2|APP|ALB|HSP90B1|PDIA3|HSPA5|COL12A1|PLAUR|GANAB|ESD|ASPH|NUCB1|AHSG|ERAP2
14	GO component	melanosome	1.21e-07	CTSD|YWHAE|ATP6V1B2|NCSTN|HSP90B1|PDIA3|FASN|HSPA5|GANAB|ANXA2|FLOT1|YWHAZ|MYO5A|HSPA8
14	GO component	cell cortex	0.00038	ENO1|LANCL2|PXN|FERMT2|ANXA2|EXOC8|GLRX3|GSN|SHROOM4|ASPH|MYADM|NEDD4|EXOC3|MYO9B
13	GO component	anchoring junction	0.0045	PNN|PXN|CDH2|ITGA5|JAM3|FERMT2|TBCD|SORBS2|EPHA2|FLOT1|CTNNA3|ACTG1|LPP
12	GO component	basolateral plasma membrane	0.0021	CDH2|MET|MYO1D|ANXA2|ANK2|MSN|SHROOM4|FLOT1|ANXA1|ABCC1|HEPH|ORAI1
12	GO component	coated vesicle	0.0078	ARCN1|PIK3C2A|APP|INPP5F|ECE1|HSPD1|DNM2|AAK1|SH3BP4|BCAP31|HLA-B|HSPA8
12	GO component	cell projection membrane	0.0299	FGD5|ARPC2|MYO1D|MFSD10|PLAUR|FERMT2|EPHA2|MSN|SRC|FSCN1|DNM2|INPP5K
12	GO component	intrinsic component of organelle membrane	0.036	VAMP5|LEMD3|HSPA5|GALNT2|ECE1|ASPH|SUN2|IMMT|BCAP31|HLA-B|FAR2|RER1
11	GO component	tertiary granule	0.0011	LTA4H|CTSD|CD93|ORM1|ATP8B4|OLR1|ENPP4|PLAU|UBR4|ALDOA|IDH1
10	GO component	early endosome membrane	0.0015	EHD4|TSG101|PDLIM4|INPP5F|STX12|GRIPAP1|ANXA1|SNX5|SNX2|HLA-B
9	GO component	growth cone	0.0091	YWHAE|APP|EXOC8|L1CAM|FSCN1|DNM2|MYO5A|DCTN2|EXOC3
8	GO component	platelet alpha granule	0.0015	ORM1|A1BG|APP|ALB|NHLRC2|ALDOA|AHSG|SERPINE2
8	GO component	midbody	0.0299	TSG101|HSP90B1|HSPA5|ANXA2|DNM2|GDI1|EXOC3|GNB2L1
8	GO component	vacuolar lumen	0.0355	NAGLU|CTSD|FABP5|PRDX6|ANXA2|GDI2|GC|HSPA8
7	GO component	clathrin-coated pit	0.0011	APP|INPP5F|HSPD1|DNM2|AAK1|SH3BP4|EPN1
7	GO component	actomyosin	0.0011	PDLIM4|PXN|FERMT2|SHROOM4|FSCN1|CORO1B|MYO5A
7	GO component	actin filament	0.0015	PDLIM4|RCSD1|SRC|FSCN1|CORO1B|ACTG1|MYO9B
7	GO component	specific granule membrane	0.0062	CD93|ATP8B4|OLR1|PLAUR|PLAU|UBR4|HMOX2
7	GO component	plasma membrane raft	0.0078	PRKAR2A|CDH2|NOS3|MYO1D|TGFBR2|SRC|FLOT1
7	GO component	sarcolemma	0.0225	CDH2|VCAM1|ANXA2|CACNA2D1|ANK2|FLOT1|ANXA1
7	GO component	phagocytic vesicle	0.0225	PDIA3|GSN|STX12|DNM2|HLA-B|VIM|ACTG1
7	GO component	peroxisome	0.0268	ACOX1|GRHPR|ACSL4|IDH1|TKT|FAR2|VIM
7	GO component	inner mitochondrial membrane protein complex	0.0273	UQCRC1|NDUFS7|ATP5H|MT-CO2|ATP5A1|IMMT|NDUFS1
6	GO component	cell-cell contact zone	0.0071	CDH2|JAM3|VAMP5|ANK2|FLOT1|CTNNA3
6	GO component	recycling endosome membrane	0.0101	EHD4|PDLIM4|PDIA3|STX12|GRIPAP1|HLA-B
6	GO component	filopodium	0.0271	UBE2K|APP|VCAM1|MSN|FSCN1|MYO5A
6	GO component	catalytic step 2 spliceosome	0.03	PNN|SKIV2L2|SNRNP40|HNRNPA2B1|HNRNPH1|HNRNPF
5	GO component	tertiary granule lumen	0.0143	LTA4H|CTSD|ORM1|ALDOA|IDH1
5	GO component	lipid droplet	0.036	FABP4|ACSL4|ANXA2|BCAP31|RAB3GAP1
5	GO component	microvillus	0.0499	ATP6V1B2|AKR1B1|VCAM1|MSN|FSCN1
4	GO component	phagocytic cup	0.0058	ANXA1|SNX5|DNM2|GNB2L1
4	GO component	lumenal side of membrane	0.0104	NUCB1|BCAP31|HLA-B|HSPA8
4	GO component	podosome	0.0112	VCAM1|SRC|GSN|FSCN1
4	GO component	smooth endoplasmic reticulum	0.0122	APP|HSPA5|MYO1D|PRDX4
3	GO component	Schmidt-Lanterman incisure	0.0068	AKR1B1|JAM3|ANXA2
3	GO component	filamentous actin	0.017	PDLIM4|FSCN1|ACTG1
3	GO component	invadopodium	0.017	PLAUR|MSN|FSCN1
2	GO component	retromer, tubulation complex	0.019	SNX5|SNX2
2	GO component	extrinsic component of external side of plasma membrane	0.036	ANXA1|SERPINE2
2	GO component	insulin-responsive compartment	0.036	RAB4B|MYO5A
