# Supplementary material for: Revisiting Ehrlichia ruminantium Replication Cycle Using Proteomics: The Host and the Bacterium Perspectives
Source: Microorganisms. 2021 May 26;9(6):1144. doi: 10.3390/microorganisms9061144 (PMC8229282; doi:10.3390/microorganisms9061144)
Supplement: Supplementary file 1 [file microorganisms-09-01144-s001.zip › supplemental data 22may2021/Table S6_ER proteins_final.xlsx]

## Sheet: all ER
Table S5 - ER proteins detected by 1DE-LC-MS/MS followed by MaxQuant and Perseus analyses
24	48	72	96	120	N: Peptides	N: Razor + unique peptides	N: Unique peptides	N: Sequence coverage [%]	N: Unique + razor sequence coverage [%]	N: Unique sequence coverage [%]	N: Mol. weight [kDa]	N: PEP	N: Intensity	N: MS/MS Count	T: Protein IDs	T: Majority protein IDs	T: id	T: CASE_CHECK	T: ID_CHECK	T: LEADING_CHECK	T: DESC_CHECK	Colonne1	T: GN_CHECK
NaN	NaN	NaN	23.4532	25.2877	8	8	8	32.1	32.1	32.1	44.28	1.4662e-79	120230000	23	Q5FHL0	Q5FHL0	2163	LEADING_AUTO - DO NOT CHANGE!	2163	Q5FHL0	Aspartate aminotransferase (Transaminase A)	Amino-acid biosynthesis	aatA
NaN	NaN	NaN	NaN	23.1052	8	8	8	14.6	14.6	14.6	96.518	9.4613e-84	22066000	11	Q5FGE6	Q5FGE6	2035	LEADING_AUTO - DO NOT CHANGE!	2035	Q5FGE6	Aconitate hydratase	Tricarboxylic acid cycle	acnA
NaN	NaN	NaN	NaN	23.1205	3	3	3	4.4	4.4	4.4	100.8	2.3073e-13	25493000	5	Q5FH56	Q5FH56	2124	LEADING_AUTO - DO NOT CHANGE!	2124	Q5FH56	Alanine--tRNA ligase	Protein biosynthesis	alaS
NaN	NaN	NaN	NaN	23.3237	5	5	5	25.2	25.2	25.2	34.85	6.2053e-63	22526000	12	Q5FGU6	Q5FGU6	2089	LEADING_AUTO - DO NOT CHANGE!	2089	Q5FGU6	Acetylglutamate kinase	Amino-acid biosynthesis	argB
NaN	NaN	21.9835	25.7826	28.0338	13	13	13	57.5	57.5	57.5	42.845	4.1745e-267	786380000	57	Q5FFF6	Q5FFF6	1942	LEADING_AUTO - DO NOT CHANGE!	1942	Q5FFF6	Acetylornithine aminotransferase	Amino-acid biosynthesis	argD
NaN	NaN	NaN	19.6649	24.4894	6	6	6	24.6	24.6	24.6	44.672	4.3807e-35	53754000	9	Q5FH27	Q5FH27	2114	LEADING_AUTO - DO NOT CHANGE!	2114	Q5FH27	Argininosuccinate synthase	Amino-acid biosynthesis	argG
NaN	NaN	NaN	21.7009	23.8003	4	4	4	15	15	15	52.891	6.7707e-37	39887000	5	Q5FH83	Q5FH83	2131	LEADING_AUTO - DO NOT CHANGE!	2131	Q5FH83	Argininosuccinate lyase	Amino-acid biosynthesis	argH
NaN	NaN	NaN	23.1959	25.4845	8	8	8	35	35	35	37.331	1.0963e-40	144490000	30	Q5FGR5	Q5FGR5	2081	LEADING_AUTO - DO NOT CHANGE!	2081	Q5FGR5	Aspartate-semialdehyde dehydrogenase	Amino-acid biosynthesis	asd
NaN	NaN	NaN	21.8947	24.5675	7	7	7	18.5	18.5	18.5	67.222	1.3746e-75	74055000	18	Q5FG09	Q5FG09	2000	LEADING_AUTO - DO NOT CHANGE!	2000	Q5FG09	Aspartate--tRNA(Asp/Asn) ligase	Protein biosynthesis	aspS
NaN	NaN	23.5382	26.2267	28.107	18	16	16	48.7	46	46	55.134	2.3267e-195	863070000	76	Q5FF66	Q5FF66	1911	LEADING_AUTO - DO NOT CHANGE!	1911	Q5FF66	ATP synthase subunit alpha	ATP synthesis	atpA
NaN	NaN	24.1758	26.8377	28.7651	21	21	21	64.7	64.7	64.7	54.828	1.6491e-274	1418700000	132	Q5FGY3	Q5FGY3	2100	LEADING_AUTO - DO NOT CHANGE!	2100	Q5FGY3	ATP synthase subunit beta	ATP synthesis	atpD
NaN	NaN	NaN	22.6191	24.8966	6	6	6	32.8	32.8	32.8	29.371	3.4013e-43	98222000	24	Q5FGC2	Q5FGC2	2022	LEADING_AUTO - DO NOT CHANGE!	2022	Q5FGC2	Outer membrane protein assembly factor BamD	competence	bamD
NaN	NaN	NaN	22.3285	23.9265	6	6	6	5.7	5.7	5.7	119.27	5.9551e-27	44735000	13	Q5FFV8	Q5FFV8	1980	LEADING_AUTO - DO NOT CHANGE!	1980	Q5FFV8	Carbamoyl-phosphate synthase large chain	Amino-acid biosynthesis	carB
NaN	NaN	NaN	NaN	21.8895	2	2	2	3	3	3	85.883	7.0395e-08	11313000	5	Q5FGX6	Q5FGX6	2099	LEADING_AUTO - DO NOT CHANGE!	2099	Q5FGX6	ATP-dependent Clp protease ATP-binding subunit clpA	stress response	clpA
NaN	NaN	NaN	23.6538	26.6272	16	16	16	24.3	24.3	24.3	96.583	6.051e-91	279830000	50	Q5FFZ3	Q5FFZ3	1993	LEADING_AUTO - DO NOT CHANGE!	1993	Q5FFZ3	Chaperone protein ClpB	stress response	clpB
NaN	NaN	NaN	NaN	23.5946	4	4	4	36.4	36.4	36.4	21.925	3.0699e-65	33487000	8	Q5FFG7	Q5FFG7	1946	LEADING_AUTO - DO NOT CHANGE!	1946	Q5FFG7	ATP-dependent Clp protease proteolytic subunit	stress response	clpP
NaN	NaN	NaN	24.118	26.1893	10	10	10	37.7	37.7	37.7	44.731	4.3138e-61	226660000	44	Q5FFG6	Q5FFG6	1945	LEADING_AUTO - DO NOT CHANGE!	1945	Q5FFG6	ATP-dependent Clp protease ATP-binding subunit ClpX	stress response	clpX
NaN	NaN	NaN	20.7091	22.6879	2	2	2	9.3	9.3	9.3	29.764	6.1163e-11	21033000	4	Q5FGC5	Q5FGC5	2023	LEADING_AUTO - DO NOT CHANGE!	2023	Q5FGC5	Cytochrome c oxidase subunit 2	electron transport	ctaC
NaN	NaN	24.1416	26.663	28.8254	18	18	18	71.7	71.7	71.7	32.491	9.3347e-223	1445000000	102	Q5FGD2	Q5FGD2	2026	LEADING_AUTO - DO NOT CHANGE!	2026	Q5FGD2	Uncharacterized protein	ctrA	ctrA; ERGA_CDS_08210
NaN	NaN	NaN	23.9325	26.2274	11	11	11	42	42	42	33.573	2.3768e-105	227160000	33	Q5FHF1	Q5FHF1	2146	LEADING_AUTO - DO NOT CHANGE!	2146	Q5FHF1	4-hydroxy-tetrahydrodipicolinate synthase	Amino-acid biosynthesis	dapA
NaN	NaN	21.5438	24.1033	25.915	5	5	5	25.4	25.4	25.4	30.794	7.0956e-30	203120000	18	Q5FF20	Q5FF20	1898	LEADING_AUTO - DO NOT CHANGE!	1898	Q5FF20	2,3,4,5-tetrahydropyridine-2,6-dicarboxylate N-succinyltransferase	Amino-acid biosynthesis	dapD
NaN	NaN	24.2738	26.9281	28.6768	14	14	14	62.1	62.1	62.1	42.485	3.7983e-207	1477900000	118	Q5FFA0	Q5FFA0	1922	LEADING_AUTO - DO NOT CHANGE!	1922	Q5FFA0	Succinyl-diaminopimelate desuccinylase	amino-acid biosynthesis	dapE
NaN	NaN	NaN	23.0009	26.0983	7	7	7	34	34	34	21.926	3.9215e-21	195380000	24	Q5FH84	Q5FH84	2132	LEADING_AUTO - DO NOT CHANGE!	2132	Q5FH84	Peptide deformylase	Protein biosynthesis	def
NaN	NaN	23.6438	26.3448	28.084	15	15	15	48.1	48.1	48.1	51.253	2.7701e-209	888930000	133	Q5FGH2	Q5FGH2	2044	LEADING_AUTO - DO NOT CHANGE!	2044	Q5FGH2	Probable serine protease do-like	stress response	degP
NaN	NaN	NaN	NaN	23.6778	6	6	6	22.8	22.8	22.8	38.36	3.0274e-23	30167000	8	Q5FFC9	Q5FFC9	1930	LEADING_AUTO - DO NOT CHANGE!	1930	Q5FFC9	Dihydroorotate dehydrogenase (quinone)	pyrimidine biosynthesis	dhoD
NaN	NaN	NaN	22.387	24.1677	5	5	5	17.8	17.8	17.8	42.188	2.9806e-22	53638000	11	Q5FGQ8	Q5FGQ8	2078	LEADING_AUTO - DO NOT CHANGE!	2078	Q5FGQ8	Chaperone protein DnaJ	stress response	dnaJ
19.59	21.9838	26.725	28.4407	30.3529	26	26	26	48.8	48.8	48.8	69.956	0	5124200000	356	Q5FFM4	Q5FFM4	1957	LEADING_AUTO - DO NOT CHANGE!	1957	Q5FFM4	Chaperone protein DnaK	stress response	dnaK
NaN	NaN	NaN	NaN	22.5587	5	5	5	11.2	11.2	11.2	56.559	9.3702e-12	17501000	4	Q5FGR7	Q5FGR7	2082	LEADING_AUTO - DO NOT CHANGE!	2082	Q5FGR7	DNA polymerase III gamma and tau chains	DNA replication	dnaX
NaN	NaN	NaN	21.8587	22.8226	1	1	1	6.9	6.9	6.9	21.391	0.00054068	23705000	3	Q5FHJ7	Q5FHJ7	2158	LEADING_AUTO - DO NOT CHANGE!	2158	Q5FHJ7	Elongation factor P	Protein biosynthesis	efp
NaN	NaN	NaN	23.3193	25.2365	3	3	3	19.2	19.2	19.2	24.986	9.1862e-73	128670000	20	Q5FGR9	Q5FGR9	2083	LEADING_AUTO - DO NOT CHANGE!	2083	Q5FGR9	Enhancing lycopene biosynthesis protein 2	cell redox homeostasis	elbB
NaN	NaN	NaN	22.2067	25.3642	14	14	14	53.9	53.9	53.9	46.668	1.001e-82	119590000	39	Q5FH95	Q5FH95	2134	LEADING_AUTO - DO NOT CHANGE!	2134	Q5FH95	Enolase	glycolysis	eno
NaN	NaN	NaN	NaN	21.6002	2	2	2	10	10	10	32.853	1.3439e-09	6593200	3	Q5FF07	Q5FF07	1896	LEADING_AUTO - DO NOT CHANGE!	1896	Q5FF07	Uncharacterized protein	Hemolysin cluster (which is homologous to A.phagocytophilum hemolysin)	ERGA_CDS_00060
NaN	NaN	23.8035	25.9659	26.1146	7	7	7	27.8	27.8	27.8	46.561	5.0671e-61	424170000	73	Q5FF34	Q5FF34	1906	LEADING_AUTO - DO NOT CHANGE!	1906	Q5FF34	Uncharacterized protein	Uncharacterized protein	ERGA_CDS_00120
NaN	NaN	NaN	21.1152	25.5283	6	6	6	36.2	36.2	36.2	26.887	8.3429e-137	112840000	18	Q5FF29	Q5FF29	1901	LEADING_AUTO - DO NOT CHANGE!	1901	Q5FF29	VirB8 domain-containing protein	VirB8 protein	ERGA_CDS_00170
NaN	NaN	NaN	20.3105	23.7058	5	5	5	17.2	17.2	17.2	41.036	7.3182e-54	30762000	9	Q5FF27	Q5FF27	1900	LEADING_AUTO - DO NOT CHANGE!	1900	Q5FF27	TPR_REGION domain-containing protein	Uncharacterized function	ERGA_CDS_00190
NaN	NaN	NaN	NaN	21.8138	2	2	2	7	7	7	51.317	5.7625e-05	7679900	2	Q5FF89	Q5FF89	1918	LEADING_AUTO - DO NOT CHANGE!	1918	Q5FF89	Uncharacterized protein	Uncharacterized function	ERGA_CDS_00980
NaN	NaN	NaN	NaN	24.4547	10	10	10	13.6	13.6	13.6	97.19	4.4512e-67	47054000	13	Q5FFB8	Q5FFB8	1925	LEADING_AUTO - DO NOT CHANGE!	1925	Q5FFB8	AsmA_2 domain-containing protein	Uncharacterized function	ERGA_CDS_01140
NaN	NaN	NaN	NaN	22.4029	2	2	2	11.8	11.8	11.8	24.987	1.3822e-22	19589000	6	Q5FH67	Q5FH67	2126	LEADING_AUTO - DO NOT CHANGE!	2126	Q5FH67	Uncharacterized protein	Uncharacterized function	ERGA_CDS_01310
NaN	NaN	NaN	20.963	23.9019	4	4	4	12.4	12.4	12.4	60.631	4.6166e-44	42213000	7	Q5FFF1	Q5FFF1	1941	LEADING_AUTO - DO NOT CHANGE!	1941	Q5FFF1	Lactamase_B domain-containing protein	RNA synthesis and modification	ERGA_CDS_01530
NaN	NaN	NaN	24.5605	27.9061	10	10	10	35.7	35.7	35.7	34.894	1.7663e-232	633680000	57	Q5FH82	Q5FH82	2130	LEADING_AUTO - DO NOT CHANGE!	2130	Q5FH82	PNPLA domain-containing protein	lipid catabolic process	ERGA_CDS_01780
NaN	NaN	NaN	21.3255	22.1266	1	1	1	4.4	4.4	4.4	31.228	1.0348e-14	17511000	8	Q5FH79	Q5FH79	2129	LEADING_AUTO - DO NOT CHANGE!	2129	Q5FH79	EndoU_bacteria domain-containing protein	hydrolase	ERGA_CDS_01810
NaN	NaN	NaN	NaN	21.9613	3	3	3	10.2	10.2	10.2	41.844	1.6281e-18	14696000	4	Q5FH71	Q5FH71	2128	LEADING_AUTO - DO NOT CHANGE!	2128	Q5FH71	Uncharacterized protein	Uncharacterized function	ERGA_CDS_01890
NaN	NaN	NaN	NaN	20.8868	1	1	1	3.8	3.8	3.8	30.016	0.00060052	4024300	1	Q5FFH0	Q5FFH0	1948	LEADING_AUTO - DO NOT CHANGE!	1948	Q5FFH0	N-acetyltransferase domain-containing protein	N-acetyltransferase activity	ERGA_CDS_01940
NaN	NaN	NaN	21.5134	25.7573	8	8	8	32.4	32.4	32.4	47.541	2.8317e-181	150590000	22	Q5FFH5	Q5FFH5	1950	LEADING_AUTO - DO NOT CHANGE!	1950	Q5FFH5	Uncharacterized protein	Uncharacterized function	ERGA_CDS_02360
NaN	18.6263	NaN	18.0301	25.8798	9	9	9	44.4	44.4	44.4	37.402	6.9579e-34	139660000	19	Q5FFH4	Q5FFH4	1949	LEADING_AUTO - DO NOT CHANGE!	1949	Q5FFH4	Uncharacterized protein	Uncharacterized function	ERGA_CDS_02370
NaN	NaN	NaN	20.7823	22.7825	3	3	3	4.9	4.9	4.9	93.949	2.8834e-22	19473000	6	Q5FHC0	Q5FHC0	2137	LEADING_AUTO - DO NOT CHANGE!	2137	Q5FHC0	Uncharacterized protein	Uncharacterized function	ERGA_CDS_02490
NaN	NaN	NaN	21.6318	25.1319	7	7	7	24.1	24.1	24.1	38.502	5.4704e-89	97330000	16	Q5FHE9	Q5FHE9	2145	LEADING_AUTO - DO NOT CHANGE!	2145	Q5FHE9	Uncharacterized protein	similar to Ats-1	ERGA_CDS_02690
23.6083	23.6968	23.4408	23.0855	24.568	7	7	7	16.9	16.9	16.9	53.448	7.9817e-31	328160000	38	Q5FHD3;Q5FHH7	Q5FHD3	2142	LEADING_AUTO - DO NOT CHANGE!	2142	Q5FHD3	Uncharacterized protein	fatty acid biosynthesis	ERGA_CDS_02850
NaN	NaN	NaN	NaN	23.1119	2	2	2	21.8	21.8	21.8	14.25	3.0112e-31	18136000	6	Q5FHG6	Q5FHG6	2149	LEADING_AUTO - DO NOT CHANGE!	2149	Q5FHG6	HTH_37 domain-containing protein	DNA binding; simlar to ApxR	ERGA_CDS_03000
NaN	NaN	NaN	NaN	23.8844	5	5	5	4.7	4.7	4.7	183.93	1.2068e-37	32254000	14	Q5FHJ1	Q5FHJ1	2156	LEADING_AUTO - DO NOT CHANGE!	2156	Q5FHJ1	Glutamate dehydrogenase	glutamate catabolic process to 2-oxoglutarate	ERGA_CDS_03250
NaN	NaN	NaN	22.0754	22.9488	1	1	1	15.5	15.5	15.5	11.674	1.5461e-09	31997000	9	Q5FHM1	Q5FHM1	2169	LEADING_AUTO - DO NOT CHANGE!	2169	Q5FHM1	Uncharacterized protein	Uncharacterized function	ERGA_CDS_03410
NaN	NaN	NaN	21.9515	24.2128	4	4	4	21.3	21.3	21.3	37.377	1.1836e-20	52227000	11	Q5FHL4	Q5FHL4	2166	LEADING_AUTO - DO NOT CHANGE!	2166	Q5FHL4	Glutamine amidotransferase type-1 domain-containing protein	GATase	ERGA_CDS_03480
21.4591	NaN	NaN	NaN	27.0127	15	15	15	32.8	32.8	32.8	60.602	8.9203e-81	299760000	45	Q5FHP2	Q5FHP2	2175	LEADING_AUTO - DO NOT CHANGE!	2175	Q5FHP2	Uncharacterized protein	Uncharacterized function	ERGA_CDS_03680
NaN	NaN	NaN	NaN	22.9621	3	3	3	7.9	7.9	7.9	47.365	3.012e-46	18805000	7	Q5FHM8	Q5FHM8	2170	LEADING_AUTO - DO NOT CHANGE!	2170	Q5FHM8	Deoxyguanosinetriphosphate triphosphohydrolase-like protein	purine metabolism	ERGA_CDS_03820
NaN	NaN	NaN	NaN	28.546	42	42	42	46.3	46.3	46.3	175.91	0	932370000	126	Q5FH29	Q5FH29	2115	LEADING_AUTO - DO NOT CHANGE!	2115	Q5FH29	ANK_REP_REGION domain-containing protein	similar to AnkA (= Erum3750)	ERGA_CDS_03830
NaN	NaN	NaN	NaN	22.4457	2	2	2	15.1	15.1	15.1	20.118	4.3725e-13	12079000	5	Q5FH18	Q5FH18	2110	LEADING_AUTO - DO NOT CHANGE!	2110	Q5FH18	Uncharacterized protein	Uncharacterized function	ERGA_CDS_03940
NaN	NaN	NaN	NaN	22.3392	2	2	2	12.1	12.1	12.1	22.663	5.1149e-08	10787000	4	Q5FH36	Q5FH36	2118	LEADING_AUTO - DO NOT CHANGE!	2118	Q5FH36	Probable sigma(54) modulation protein		ERGA_CDS_04050
NaN	NaN	NaN	NaN	22.787	4	4	4	2.6	2.6	2.6	329.13	2.8592e-36	15695000	7	Q5FH35	Q5FH35	2117	LEADING_AUTO - DO NOT CHANGE!	2117	Q5FH35	Uncharacterized protein	similar to AnkB	ERGA_CDS_04060
NaN	NaN	NaN	22.4806	23.5537	5	5	5	21.5	21.5	21.5	35.906	1.0974e-14	52669000	11	Q5FGU4	Q5FGU4	2088	LEADING_AUTO - DO NOT CHANGE!	2088	Q5FGU4	Uncharacterized protein	Uncharacterized function	ERGA_CDS_04130
NaN	NaN	NaN	NaN	21.3317	1	1	1	5.1	5.1	5.1	17.514	2.5739e-10	5522200	1	Q5FGV8	Q5FGV8	2094	LEADING_AUTO - DO NOT CHANGE!	2094	Q5FGV8	Uncharacterized protein	Uncharacterized function	ERGA_CDS_04480
NaN	NaN	NaN	NaN	24.9371	8	8	8	10.3	10.3	10.3	134.57	5.6815e-105	72953000	14	Q5FGV5	Q5FGV5	2093	LEADING_AUTO - DO NOT CHANGE!	2093	Q5FGV5	Uncharacterized protein	Uncharacterized function	ERGA_CDS_04510
22.939	24.639	27.4085	28.4844	30.385	18	18	18	58.7	58.7	58.7	41.827	0	5022300000	316	Q5FGU8	Q5FGU8	2090	LEADING_AUTO - DO NOT CHANGE!	2090	Q5FGU8	Porin_4 domain-containing protein	Porin (OMP, Moumene)	ERGA_CDS_04580
NaN	NaN	21.1793	26.1211	27.8497	16	16	16	36.4	36.4	36.4	64.449	0	765360000	119	Q5FHA5	Q5FHA5	2136	LEADING_AUTO - DO NOT CHANGE!	2136	Q5FHA5	Uncharacterized protein	exported protein	ERGA_CDS_04860
NaN	NaN	NaN	NaN	22.5677	2	2	2	5.7	5.7	5.7	54.065	0.00010848	18898000	3	Q5FH08	Q5FH08	2109	LEADING_AUTO - DO NOT CHANGE!	2109	Q5FH08	Porin_4 domain-containing protein	Porin 5140	ERGA_CDS_05140
NaN	NaN	25.0845	27.4243	29.8265	25	25	25	66	66	66	63.138	0	2698600000	225	Q5FH07	Q5FH07	2108	LEADING_AUTO - DO NOT CHANGE!	2108	Q5FH07	Uncharacterized protein	exported protein	ERGA_CDS_05150
NaN	NaN	NaN	NaN	20.4083	2	2	2	6.6	6.6	6.6	40.616	1.1186e-05	23503000	7	Q5FGZ5	Q5FGZ5	2105	LEADING_AUTO - DO NOT CHANGE!	2105	Q5FGZ5	HlyD_D23 domain-containing protein	transmembrane transporter activity	ERGA_CDS_05270
NaN	NaN	NaN	NaN	22.4152	2	2	2	7.7	7.7	7.7	36.979	1.0043e-08	32972000	5	Q5FFN9	Q5FFN9	1960	LEADING_AUTO - DO NOT CHANGE!	1960	Q5FFN9	Glutamine amidotransferase type-1 domain-containing protein	GATase	ERGA_CDS_05520
NaN	NaN	NaN	22.1322	23.6149	3	3	3	13.6	13.6	13.6	38.225	2.199e-174	50206000	20	Q5FFM6	Q5FFM6	1958	LEADING_AUTO - DO NOT CHANGE!	1958	Q5FFM6	Uncharacterized protein	Uncharacterized function	ERGA_CDS_05650
NaN	NaN	NaN	20.0666	22.3244	2	2	2	4	4	4	58.364	3.0663e-06	14462000	2	Q5FFQ5	Q5FFQ5	1964	LEADING_AUTO - DO NOT CHANGE!	1964	Q5FFQ5	Metal-dependent carboxypeptidase	Carboxypeptidase 1	ERGA_CDS_05790
NaN	NaN	NaN	NaN	21.5444	1	1	1	7.6	7.6	7.6	32.605	0.00010045	6123100	4	Q5FFW8	Q5FFW8	1984	LEADING_AUTO - DO NOT CHANGE!	1984	Q5FFW8	PHB domain-containing protein	Uncharacterized function	ERGA_CDS_06430
NaN	NaN	NaN	21.21	23.8444	2	2	2	24	24	24	14.151	1.8846e-21	38898000	9	Q5FFW7	Q5FFW7	1983	LEADING_AUTO - DO NOT CHANGE!	1983	Q5FFW7	ANK_REP_REGION domain-containing protein	similar to AnkC	ERGA_CDS_06440
NaN	NaN	NaN	21.7035	24.1344	5	5	5	29.5	29.5	29.5	28.114	8.7996e-33	45885000	13	Q5FFZ4	Q5FFZ4	1994	LEADING_AUTO - DO NOT CHANGE!	1994	Q5FFZ4	INTRADIOL_DIOXYGENAS domain-containing protein	Oxidoreductase	ERGA_CDS_06610
NaN	NaN	NaN	21.9281	23.9822	6	6	6	43.4	43.4	43.4	27.68	3.16e-24	42345000	12	Q5FFZ2	Q5FFZ2	1992	LEADING_AUTO - DO NOT CHANGE!	1992	Q5FFZ2	3-ketoacyl-acyl carrier protein reductase	Oxidoreductase	ERGA_CDS_06630
NaN	NaN	NaN	NaN	22.1059	1	1	1	2.9	2.9	2.9	32.895	0.0015746	9047200	1	Q5FFY6	Q5FFY6	1989	LEADING_AUTO - DO NOT CHANGE!	1989	Q5FFY6	Fructose-1,6-bisphosphatase	Carbohydrate metabolism	ERGA_CDS_06690
NaN	NaN	NaN	NaN	21.7618	4	4	4	22.9	22.9	22.9	23.585	3.1627e-13	17641000	9	Q5FFX9	Q5FFX9	1987	LEADING_AUTO - DO NOT CHANGE!	1987	Q5FFX9	Uncharacterized protein	Uncharacterized function	ERGA_CDS_06760
NaN	NaN	NaN	21.1171	22.4707	2	2	2	6.5	6.5	6.5	49.858	9.367e-08	20291000	8	Q5FFX8	Q5FFX8	1986	LEADING_AUTO - DO NOT CHANGE!	1986	Q5FFX8	TPR_REGION domain-containing protein	hydrolase	ERGA_CDS_06770
NaN	NaN	NaN	NaN	22.1127	4	4	4	17.6	17.6	17.6	33.617	1.3979e-37	16602000	12	Q5FG19	Q5FG19	2002	LEADING_AUTO - DO NOT CHANGE!	2002	Q5FG19	GGDEF domain-containing protein	Regulatory function	ERGA_CDS_06790
NaN	NaN	NaN	21.3259	23.5636	3	3	3	16.2	16.2	16.2	30.112	4.7372e-10	32087000	5	Q5FG02	Q5FG02	1998	LEADING_AUTO - DO NOT CHANGE!	1998	Q5FG02	Hydrolase_4 domain-containing protein	hydrolase	ERGA_CDS_06960
NaN	22.9448	21.8641	22.2484	23.9397	4	4	4	5.2	5.2	5.2	112.22	1.105e-31	183210000	14	Q5FG56	Q5FG56	2009	LEADING_AUTO - DO NOT CHANGE!	2009	Q5FG56	Uncharacterized protein	membrane protein	ERGA_CDS_07290
NaN	NaN	NaN	23.8519	25.825	9	9	9	44.4	44.4	44.4	28.113	6.162e-31	184270000	26	Q5FG55	Q5FG55	2008	LEADING_AUTO - DO NOT CHANGE!	2008	Q5FG55	Similar to thiol:disulfide interchange protein dsbA	stress response	ERGA_CDS_07300
NaN	NaN	NaN	22.9872	24.9188	8	8	8	29	29	29	47.918	7.871e-76	98481000	19	Q5FG96	Q5FG96	2013	LEADING_AUTO - DO NOT CHANGE!	2013	Q5FG96	Hypothetical zinc protease	Degradation of proteins	ERGA_CDS_07720
NaN	NaN	NaN	NaN	23.7428	7	7	7	21.9	21.9	21.9	48.459	1.031e-37	36896000	8	Q5FGB7	Q5FGB7	2020	LEADING_AUTO - DO NOT CHANGE!	2020	Q5FGB7	Uncharacterized protein	ATP synthesis, Hydrogen ion transport, Ion transport, Transport	ERGA_CDS_07920
NaN	NaN	NaN	NaN	21.7739	1	1	1	9.2	9.2	9.2	20.514	0.0022225	10930000	1	Q5FGB1	Q5FGB1	2018	LEADING_AUTO - DO NOT CHANGE!	2018	Q5FGB1	Nfu_N domain-containing protein	iron-sulfur cluster assembly	ERGA_CDS_07980
NaN	NaN	NaN	20.8506	23.3746	2	2	2	27.8	27.8	27.8	13.49	4.4226e-08	29472000	6	Q5FGE0	Q5FGE0	2032	LEADING_AUTO - DO NOT CHANGE!	2032	Q5FGE0	Sec translocon accessory complex subunit YajC	transport	ERGA_CDS_08130; yajC
NaN	NaN	NaN	22.557	23.2823	2	2	2	10	10	10	23.403	5.5588e-07	76287000	5	Q5FGD3	Q5FGD3	2027	LEADING_AUTO - DO NOT CHANGE!	2027	Q5FGD3	HTH cro/C1-type domain-containing protein	hydrolase	ERGA_CDS_08200
NaN	NaN	NaN	NaN	24.7486	7	7	7	5.9	5.9	5.9	149.52	1.2232e-96	64791000	16	Q5FGE2	Q5FGE2	2033	LEADING_AUTO - DO NOT CHANGE!	2033	Q5FGE2	Uncharacterized protein	Uncharacterized function	ERGA_CDS_08310
NaN	NaN	NaN	22.432	24.8234	2	2	2	18.1	18.1	18.1	14.432	4.7207e-23	78625000	9	Q5FGF8;Q5FGF7	Q5FGF8;Q5FGF7	2041	LEADING_AUTO - DO NOT CHANGE!	2041	Q5FGF8	Uncharacterized protein	VirB2 protein (homolog VirB2-8)	ERGA_CDS_08360
NaN	NaN	NaN	NaN	22.5472	2	2	2	23	23	23	12.072	2.0329e-16	13829000	6	Q5FGF6	Q5FGF6	2040	LEADING_AUTO - DO NOT CHANGE!	2040	Q5FGF6	Uncharacterized protein	VirB2 protein	ERGA_CDS_08380
NaN	NaN	NaN	21.9216	24.771	7	7	7	25.3	25.3	25.3	49.764	3.0663e-71	76975000	20	Q5FGG8	Q5FGG8	2043	LEADING_AUTO - DO NOT CHANGE!	2043	Q5FGG8	Hypothetical zinc protease	Degradation of proteins	ERGA_CDS_08470
NaN	NaN	21.3255	24.1462	26.0754	9	9	9	25.5	25.5	25.5	51.379	7.4343e-132	232870000	37	Q5FGG7	Q5FGG7	2042	LEADING_AUTO - DO NOT CHANGE!	2042	Q5FGG7	Hypothetical zinc protease	Degradation of proteins	ERGA_CDS_08480
NaN	NaN	NaN	NaN	22.3995	2	2	2	16.3	16.3	16.3	18.647	4.0062e-10	11257000	3	Q5FGH5	Q5FGH5	2045	LEADING_AUTO - DO NOT CHANGE!	2045	Q5FGH5	Uncharacterized protein	Putative transferase	ERGA_CDS_08600
NaN	NaN	NaN	NaN	22.2873	2	2	2	5.5	5.5	5.5	42.233	0.00015217	10477000	3	Q5FGJ0	Q5FGJ0	2050	LEADING_AUTO - DO NOT CHANGE!	2050	Q5FGJ0	Zinc metalloprotease	Degradation of proteins	ERGA_CDS_08650
NaN	NaN	NaN	24.2212	25.7413	5	5	5	33	33	33	20.913	1.7745e-49	185770000	17	Q5FGI8	Q5FGI8	2048	LEADING_AUTO - DO NOT CHANGE!	2048	Q5FGI8	Uncharacterized protein	Putative outer membrane protein	ERGA_CDS_08670
NaN	NaN	NaN	NaN	25.5826	13	13	13	31.2	31.2	31.2	67.648	8.7699e-120	103550000	27	Q5FGL3	Q5FGL3	2057	LEADING_AUTO - DO NOT CHANGE!	2057	Q5FGL3	Uncharacterized protein	Uncharacterized function	ERGA_CDS_08730
NaN	NaN	NaN	24.3251	26.8783	8	8	8	32.8	32.8	32.8	35.866	2.0027e-38	330580000	37	Q5FGM9	Q5FGM9	2066	LEADING_AUTO - DO NOT CHANGE!	2066	Q5FGM9	Map1-related protein	map 1-14	ERGA_CDS_09000
NaN	NaN	20.3691	24.5934	26.7269	5	5	5	25.9	25.9	25.9	32.964	9.4951e-46	310240000	32	Q5FGM8	Q5FGM8	2065	LEADING_AUTO - DO NOT CHANGE!	2065	Q5FGM8	Map1-related protein	map1-13	ERGA_CDS_09010
NaN	NaN	21.7364	24.838	26.9578	7	7	7	35.3	35.3	35.3	31.36	2.2762e-72	382440000	33	Q5FGM6	Q5FGM6	2064	LEADING_AUTO - DO NOT CHANGE!	2064	Q5FGM6	Map1-related protein	map1-12	ERGA_CDS_09030
NaN	NaN	NaN	22.2749	NaN	3	3	3	17.4	17.4	17.4	31.3	1.8904e-31	10742000	5	Q5FGM2	Q5FGM2	2063	LEADING_AUTO - DO NOT CHANGE!	2063	Q5FGM2	Map1-related protein	map1-8 (homologous MSP4)	ERGA_CDS_09070
NaN	NaN	NaN	25.6151	27.9639	7	7	7	46.2	46.2	46.2	33.736	8.11e-116	788220000	94	Q5FGM0	Q5FGM0	2062	LEADING_AUTO - DO NOT CHANGE!	2062	Q5FGM0	Map1-related protein	map1-6	ERGA_CDS_09090
NaN	NaN	NaN	22.6657	25.4908	7	7	7	27.9	27.9	27.9	33.768	6.6053e-38	120610000	19	Q5FGL8	Q5FGL8	2061	LEADING_AUTO - DO NOT CHANGE!	2061	Q5FGL8	Map1-related protein	map1-14	ERGA_CDS_09110
NaN	NaN	NaN	23.2055	25.591	3	3	3	11.7	11.7	11.7	35.702	6.9103e-38	139550000	12	Q5FGL7	Q5FGL7	2060	LEADING_AUTO - DO NOT CHANGE!	2060	Q5FGL7	Map1-related protein	map1-3	ERGA_CDS_09120
NaN	NaN	NaN	NaN	23.2891	2	2	2	8.6	8.6	8.6	32.763	7.0529e-08	23048000	7	Q5FGL6	Q5FGL6	2059	LEADING_AUTO - DO NOT CHANGE!	2059	Q5FGL6	Map1-related protein	map1-2 (homologous to MSP4)	ERGA_CDS_09130
NaN	NaN	NaN	NaN	20.6335	1	1	1	4.3	4.3	4.3	33.925	2.1702e-07	4623800	4	Q5FGL4	Q5FGL4	2058	LEADING_AUTO - DO NOT CHANGE!	2058	Q5FGL4	Map1-related protein	map1-1	ERGA_CDS_09150
23.5924	23.6339	26.7038	28.9756	31.2587	12	12	12	56.3	56.3	56.3	33.431	2.8243e-164	8204400000	256	Q5FGQ7	Q5FGQ7	2077	LEADING_AUTO - DO NOT CHANGE!	2077	Q5FGQ7	Major antigenic protein 1 (Map1)	map1	ERGA_CDS_09160
NaN	NaN	25.0646	27.0715	28.9787	9	9	9	41.7	41.7	41.7	31.817	1.1307e-86	1635400000	104	Q5FGQ6	Q5FGQ6	2076	LEADING_AUTO - DO NOT CHANGE!	2076	Q5FGQ6	Map1-related protein	map1-1	ERGA_CDS_09170
NaN	NaN	NaN	20.7088	22.9407	2	2	2	8.1	8.1	8.1	45.712	5.485e-13	24488000	8	Q5FGN7	Q5FGN7	2070	LEADING_AUTO - DO NOT CHANGE!	2070	Q5FGN7	Uncharacterized protein	Uncharacterized function	ERGA_CDS_09360
NaN	NaN	NaN	23.3149	25.6287	8	8	8	34.8	34.8	34.8	44.927	2.624e-73	151120000	36	Q5FFJ8	Q5FFJ8	1951	LEADING_AUTO - DO NOT CHANGE!	1951	Q5FFJ8	3-oxoacyl-[acyl-carrier-protein] synthase 2	Fatty acid biosynthesis	fabF
NaN	NaN	NaN	22.8405	25.2307	6	6	6	40.4	40.4	40.4	26.109	2.4213e-113	112820000	22	Q5FH20	Q5FH20	2112	LEADING_AUTO - DO NOT CHANGE!	2112	Q5FH20	3-oxoacyl-[acyl-carrier protein] reductase	Fatty acid biosynthesis	fabG
24.1217	23.0738	23.0288	22.4434	22.5809	2	2	2	11.7	11.7	11.7	29.901	1.2253e-08	301750000	2	Q5FHH9	Q5FHH9	2152	LEADING_AUTO - DO NOT CHANGE!	2152	Q5FHH9	Enoyl-[acyl-carrier-protein] reductase [NADH]	Fatty acid biosynthesis	fabI
NaN	NaN	NaN	23.1047	24.7239	3	3	3	14	14	14	32.448	3.3223e-11	84189000	8	Q5FF36	Q5FF36	1907	LEADING_AUTO - DO NOT CHANGE!	1907	Q5FF36	Probable fructose-bisphosphate aldolase class I	glycolysis	fbaB
NaN	NaN	21.4956	24.235	26.2846	16	16	16	44.2	44.2	44.2	49.547	5.1097e-76	259700000	34	Q5FFN3	Q5FFN3	1959	LEADING_AUTO - DO NOT CHANGE!	1959	Q5FFN3	Signal recognition particle protein	Bacterial secretion system	ffh
NaN	NaN	NaN	NaN	22.9762	2	2	2	9.9	9.9	9.9	33.9	2.2801e-18	16514000	6	Q5FFG4	Q5FFG4	1943	LEADING_AUTO - DO NOT CHANGE!	1943	Q5FFG4	Methionyl-tRNA formyltransferase	Protein biosynthesis	fmt
NaN	NaN	NaN	20.7546	22.9689	5	5	5	16.7	16.7	16.7	47.353	1.6519e-12	27378000	9	Q5FHN6	Q5FHN6	2173	LEADING_AUTO - DO NOT CHANGE!	2173	Q5FHN6	Folylpolyglutamate synthase	Folate biosynthesis	folC
NaN	NaN	NaN	22.3815	25.4403	6	6	6	27.3	27.3	27.3	32.474	3.115e-52	116830000	17	Q5FG00	Q5FG00	1997	LEADING_AUTO - DO NOT CHANGE!	1997	Q5FG00	Bifunctional protein FolD	Amino-acid biosynthesis	folD
NaN	NaN	NaN	23.9919	25.8133	9	9	9	42.8	42.8	42.8	31.764	6.1587e-98	193280000	31	Q5FFW0	Q5FFW0	1981	LEADING_AUTO - DO NOT CHANGE!	1981	Q5FFW0	Dihydropteroate synthase	Folate biosynthesis	folP
NaN	NaN	21.074	24.0213	27.2913	11	11	11	45.5	45.5	45.5	41.309	1.4317e-119	405300000	60	Q5FFA9	Q5FFA9	1924	LEADING_AUTO - DO NOT CHANGE!	1924	Q5FFA9	Possible major ferric iron binding protein	ABC Transporter	fpb
NaN	NaN	NaN	20.1918	22.0183	3	3	3	22.2	22.2	22.2	20.748	8.2597e-08	13666000	4	Q5FG66	Q5FG66	2011	LEADING_AUTO - DO NOT CHANGE!	2011	Q5FG66	Ribosome-recycling factor	Translation	frr
NaN	NaN	NaN	NaN	23.2434	2	2	2	5.6	5.6	5.6	67.609	1.1021e-15	23664000	4	Q5FGK1	Q5FGK1	2055	LEADING_AUTO - DO NOT CHANGE!	2055	Q5FGK1	ATP-dependent zinc metalloprotease FtsH	Cell cycle, Cell division	ftsH
NaN	NaN	NaN	NaN	22.9797	4	4	4	19.7	19.7	19.7	34.066	1.3386e-14	19773000	5	Q5FGJ3	Q5FGJ3	2052	LEADING_AUTO - DO NOT CHANGE!	2052	Q5FGJ3	Signal recognition particle receptor FtsY	Bacterial secretion system	ftsY
NaN	NaN	NaN	23.931	26.7537	14	14	14	54.3	54.3	54.3	46.102	1.6784e-114	297280000	45	Q5FGQ1	Q5FGQ1	2074	LEADING_AUTO - DO NOT CHANGE!	2074	Q5FGQ1	Cell division protein FtsZ	Cell cycle, Cell division	ftsZ
NaN	NaN	NaN	24.3891	26.3343	10	10	10	34.1	34.1	34.1	50.104	4.7338e-93	296800000	31	Q5FFV6	Q5FFV6	1978	LEADING_AUTO - DO NOT CHANGE!	1978	Q5FFV6	Fumarate hydratase class II	Pyruvate dehydrogenase and TCA cycle	fumC
NaN	NaN	23.662	25.6007	28.002	22	22	22	49.8	49.8	49.8	76.041	0	779300000	145	Q5FFE7;A6QNM2	Q5FFE7	1939	LEADING_AUTO - DO NOT CHANGE!	1939	Q5FFE7	Elongation factor G	Protein biosynthesis	fusA
NaN	NaN	NaN	19.137	23.3192	5	5	5	20.6	20.6	20.6	37.439	1.583e-33	29045000	8	Q5FGN6	Q5FGN6	2069	LEADING_AUTO - DO NOT CHANGE!	2069	Q5FGN6	Glyceraldehyde 3-phosphate dehydrogenase	Glycolysis	gap
NaN	NaN	NaN	22.9337	25.3015	8	8	8	20.3	20.3	20.3	53.024	2.2564e-30	122480000	21	Q5FHN7;Q5FHP5	Q5FHN7	2174	LEADING_AUTO - DO NOT CHANGE!	2174	Q5FHN7	Glutamyl-tRNA(Gln) amidotransferase subunit A	Protein biosynthesis	gatA
NaN	NaN	NaN	22.8658	24.4811	6	6	6	13.7	13.7	13.7	54.547	6.9593e-16	66178000	10	Q5FHD2	Q5FHD2	2141	LEADING_AUTO - DO NOT CHANGE!	2141	Q5FHD2	Aspartyl/glutamyl-tRNA(Asn/Gln) amidotransferase subunit B	Protein biosynthesis	gatB
NaN	NaN	22.1882	25.09	26.6883	11	11	11	34.7	34.7	34.7	53.415	1.1226e-157	383110000	54	Q5FF41	Q5FF41	1908	LEADING_AUTO - DO NOT CHANGE!	1908	Q5FF41	Glutamine synthetase I	Amino-acid biosynthesis	glnA
NaN	NaN	NaN	NaN	23.4764	5	5	5	18.6	18.6	18.6	46.585	9.5067e-75	23433000	11	Q5FF74	Q5FF74	1915	LEADING_AUTO - DO NOT CHANGE!	1915	Q5FF74	Citrate synthase	Tricarboxylic acid cycle	gltA
NaN	NaN	NaN	22.4072	24.2793	6	6	6	18.7	18.7	18.7	51.819	1.3232e-30	55903000	13	Q5FGB6	Q5FGB6	2019	LEADING_AUTO - DO NOT CHANGE!	2019	Q5FGB6	Glutamate--tRNA ligase 1	Protein biosynthesis	gltX1
NaN	NaN	25.446	27.9248	29.7518	19	19	19	57	57	57	46.272	2.4554e-225	2894600000	143	Q5FG30	Q5FG30	2004	LEADING_AUTO - DO NOT CHANGE!	2004	Q5FG30	Serine hydroxymethyltransferase	Amino-acid biosynthesis	glyA
NaN	NaN	NaN	NaN	22.6424	3	3	3	14.6	14.6	14.6	32.077	7.774e-31	13863000	8	Q5FGR0	Q5FGR0	2080	LEADING_AUTO - DO NOT CHANGE!	2080	Q5FGR0	Glycine--tRNA ligase alpha subunit	Protein biosynthesis	glyQ
NaN	NaN	NaN	23.469	25.3223	9	9	9	14.4	14.4	14.4	81.77	8.1333e-46	116120000	19	Q5FGQ9	Q5FGQ9	2079	LEADING_AUTO - DO NOT CHANGE!	2079	Q5FGQ9	Glycine--tRNA ligase beta subunit	Protein biosynthesis	glyS
NaN	NaN	NaN	20.7412	21.5546	1	1	1	6	6	6	18.88	0.0006007	9813500	2	Q5FF67	Q5FF67	1912	LEADING_AUTO - DO NOT CHANGE!	1912	Q5FF67	Transcription elongation factor GreA	Protein biosynthesis, Transcription, Transcription regulation	greA
26.1674	27.0332	29.8424	31.5962	33.2444	42	42	42	78.6	78.6	78.6	58.858	0	36762000000	877	Q5FFZ1	Q5FFZ1	1991	LEADING_AUTO - DO NOT CHANGE!	1991	Q5FFZ1	60 kDa chaperonin	Stress response	groL
NaN	NaN	NaN	21.8001	24.0719	3	3	3	43.6	43.6	43.6	10.462	2.1905e-11	51591000	8	Q5FFZ0	Q5FFZ0	1990	LEADING_AUTO - DO NOT CHANGE!	1990	Q5FFZ0	10 kDa chaperonin	Stress response	groS
NaN	NaN	NaN	22.9849	25.484	10	10	10	22.7	22.7	22.7	59.204	5.676e-33	128940000	19	Q5FF75	Q5FF75	1916	LEADING_AUTO - DO NOT CHANGE!	1916	Q5FF75	GMP synthase [glutamine-hydrolyzing]	Purine biosynthesis, GMP biosynthesis	guaA
NaN	NaN	NaN	21.909	23.8527	2	2	2	5.4	5.4	5.4	52.348	1.0523e-06	42883000	7	Q5FGA7	Q5FGA7	2016	LEADING_AUTO - DO NOT CHANGE!	2016	Q5FGA7	Inosine-5'-monophosphate dehydrogenase	Purine biosynthesis, GMP biosynthesis	guaB
NaN	NaN	NaN	NaN	22.0836	1	1	1	1.6	1.6	1.6	100.25	4.7442e-12	8918400	3	Q5FHC7	Q5FHC7	2140	LEADING_AUTO - DO NOT CHANGE!	2140	Q5FHC7	DNA gyrase subunit A	DNA replication, repair, recombination and degradation	gyrA
NaN	NaN	20.3324	24.9535	26.747	20	20	20	36.5	36.5	36.5	89.787	4.3441e-259	351770000	73	Q5FGW8	Q5FGW8	2096	LEADING_AUTO - DO NOT CHANGE!	2096	Q5FGW8	DNA gyrase subunit B	DNA replication, repair, recombination and degradation	gyrB
NaN	NaN	NaN	NaN	23.2756	3	3	3	15.5	15.5	15.5	36.62	1.9592e-09	22771000	5	Q5FHE6	Q5FHE6	2144	LEADING_AUTO - DO NOT CHANGE!	2144	Q5FHE6	Delta-aminolevulinic acid dehydratase	Heme/Porphyrin biosynthesis	hemB
NaN	NaN	NaN	22.7342	24.4586	5	5	5	21	21	21	33.092	7.5883e-25	66666000	13	Q5FGF2	Q5FGF2	2038	LEADING_AUTO - DO NOT CHANGE!	2038	Q5FGF2	Protein HflC	Degradation of proteins	hflC
NaN	NaN	NaN	22.9698	25.2445	8	8	8	27	27	27	40.335	8.0827e-76	111060000	25	Q5FGF3	Q5FGF3	2039	LEADING_AUTO - DO NOT CHANGE!	2039	Q5FGF3	Protease activity modulator hflk	Degradation of proteins	hflK
NaN	NaN	NaN	21.0788	24.3167	6	6	6	23.7	23.7	23.7	47.382	1.7851e-25	49902000	14	Q5FG57	Q5FG57	2010	LEADING_AUTO - DO NOT CHANGE!	2010	Q5FG57	Histidine--tRNA ligase	Protein biosynthesis	hisS
NaN	NaN	NaN	NaN	22.397	3	3	3	8.3	8.3	8.3	68.812	2.0516e-08	13471000	6	Q5FGS8	Q5FGS8	2085	LEADING_AUTO - DO NOT CHANGE!	2085	Q5FGS8	Chaperone protein hscA homolog	Stress response	hscA
22.205	21.5893	22.9219	25.8663	27.8487	18	18	18	47.5	47.5	47.5	54.916	1.851e-256	908370000	95	Q5FGC9	Q5FGC9	2025	LEADING_AUTO - DO NOT CHANGE!	2025	Q5FGC9	ATP-dependent protease ATPase subunit HslU	Stress response	hslU
NaN	20.527	25.2426	27.624	29.3315	27	27	27	52.4	52.4	52.4	72.484	0	2129600000	206	Q5FHC4	Q5FHC4	2139	LEADING_AUTO - DO NOT CHANGE!	2139	Q5FHC4	Chaperone protein HtpG	Stress response	htpG
NaN	NaN	NaN	22.0768	25.1349	4	4	4	46.8	46.8	46.8	10.664	1.7738e-91	97248000	17	Q5FHH3	Q5FHH3	2150	LEADING_AUTO - DO NOT CHANGE!	2150	Q5FHH3	Putative DNA-binding protein HU	DNA condensation	hupB
NaN	NaN	20.5499	25.0317	27.3991	14	14	14	39.5	39.5	39.5	53.779	4.1183e-192	514340000	69	Q5FGN5	Q5FGN5	2068	LEADING_AUTO - DO NOT CHANGE!	2068	Q5FGN5	Isocitrate dehydrogenase [NADP]	Tricarboxylic acid cycle	icd
NaN	NaN	NaN	NaN	20.8042	2	2	2	2.1	2.1	2.1	130.72	4.5925e-05	4225300	2	Q5FH91	Q5FH91	2133	LEADING_AUTO - DO NOT CHANGE!	2133	Q5FH91	Isoleucine--tRNA ligase	Protein biosynthesis	ileS
NaN	NaN	NaN	NaN	22.8137	5	5	5	7.7	7.7	7.7	94.956	4.8731e-10	21455000	5	Q5FGX3	Q5FGX3	2098	LEADING_AUTO - DO NOT CHANGE!	2098	Q5FGX3	Translation initiation factor IF-2	Protein biosynthesis	infB
NaN	NaN	NaN	NaN	20.7973	1	1	1	7.5	7.5	7.5	20.053	4.1693e-07	6604800	1	Q5FGP0	Q5FGP0	2071	LEADING_AUTO - DO NOT CHANGE!	2071	Q5FGP0	Translation initiation factor IF-3	Protein biosynthesis	infC
NaN	NaN	NaN	NaN	22.4673	3	3	3	6.4	6.4	6.4	66.806	1.698e-09	13491000	4	Q5FHQ1	Q5FHQ1	2176	LEADING_AUTO - DO NOT CHANGE!	2176	Q5FHQ1	Elongation factor 4	Protein biosynthesis	lepA
NaN	NaN	NaN	NaN	23.3669	5	5	5	9.3	9.3	9.3	95.393	8.8084e-21	35200000	7	Q5FHG5	Q5FHG5	2148	LEADING_AUTO - DO NOT CHANGE!	2148	Q5FHG5	Leucine--tRNA ligase	Protein biosynthesis	leuS
NaN	NaN	20.7008	24.3564	25.6852	14	14	14	23.1	23.1	23.1	89.645	6.2259e-117	178090000	45	Q5FFG5	Q5FFG5	1944	LEADING_AUTO - DO NOT CHANGE!	1944	Q5FFG5	Lon protease	stress response	lon
NaN	NaN	NaN	22.3247	24.4935	8	8	8	24.6	24.6	24.6	53.617	6.0774e-111	64681000	21	Q5FH64	Q5FH64	2125	LEADING_AUTO - DO NOT CHANGE!	2125	Q5FH64	Dihydrolipoyl dehydrogenase	Cell redox homeostasis	lpd
NaN	21.5693	NaN	23.6501	26.6232	13	13	13	44.3	44.3	44.3	51.245	2.8476e-208	341490000	36	Q5FGZ4	Q5FGZ4	2104	LEADING_AUTO - DO NOT CHANGE!	2104	Q5FGZ4	Dihydrolipoyl dehydrogenase	Cell redox homeostasis	lpd
NaN	NaN	NaN	18.4137	22.4158	3	3	3	8	8	8	47.39	3.7541e-08	19473000	5	Q5FFJ9	Q5FFJ9	1952	LEADING_AUTO - DO NOT CHANGE!	1952	Q5FFJ9	Diaminopimelate decarboxylase	Amino-acid biosynthesis	lysA
NaN	NaN	NaN	21.6225	23.6097	4	4	4	10.4	10.4	10.4	58.895	7.3083e-24	34110000	11	Q5FGS4	Q5FGS4	2084	LEADING_AUTO - DO NOT CHANGE!	2084	Q5FGS4	Lysine--tRNA ligase	Protein biosynthesis	lysS
NaN	NaN	NaN	20.1391	25.2802	8	8	8	36.6	36.6	36.6	34.263	3.8931e-42	108300000	19	Q5FGT9	Q5FGT9	2087	LEADING_AUTO - DO NOT CHANGE!	2087	Q5FGT9	Malate dehydrogenase	Tricarboxylic acid cycle	mdh
NaN	NaN	NaN	NaN	21.6589	2	2	2	6.9	6.9	6.9	58.467	6.367e-05	6638300	2	Q5FGC7	Q5FGC7	2024	LEADING_AUTO - DO NOT CHANGE!	2024	Q5FGC7	Methionyl-tRNA synthetase	Protein biosynthesis	metG
NaN	NaN	NaN	NaN	21.7845	2	2	2	9.7	9.7	9.7	30.368	1.0962e-05	7382200	2	Q5FF12	Q5FF12	1897	LEADING_AUTO - DO NOT CHANGE!	1897	Q5FF12	Nicotinate-nucleotide pyrophosphorylase	Pyridine nucleotide biosynthesis	nadC
NaN	NaN	NaN	NaN	21.3957	1	1	1	11.2	11.2	11.2	16.245	2.7808e-08	5978800	2	Q5FGN1	Q5FGN1	2067	LEADING_AUTO - DO NOT CHANGE!	2067	Q5FGN1	Nucleoside diphosphate kinase	Nucleotide biosynthesis	ndk
NaN	NaN	NaN	21.54	22.3716	4	4	4	8.7	8.7	8.7	67.707	3.2878e-23	25226000	13	Q5FFQ1	Q5FFQ1	1961	LEADING_AUTO - DO NOT CHANGE!	1961	Q5FFQ1	Ribonucleoside-diphosphate reductase	DNA replication, repair, recombination and degradation	nrdA
NaN	21.8095	NaN	23.4855	24.2612	6	6	6	17.2	17.2	17.2	53.49	1.1357e-44	94422000	31	Q5FG14;Q5FG12	Q5FG14	2001	LEADING_AUTO - DO NOT CHANGE!	2001	Q5FG14	Nitrogen assimilation regulatory protein NtrX	Regulatory function (Two-component system)	ntrX
NaN	NaN	NaN	NaN	23.0562	3	3	3	9.4	9.4	9.4	46.735	1.1247e-17	20074000	5	Q5FH98	Q5FH98	2135	LEADING_AUTO - DO NOT CHANGE!	2135	Q5FH98	NADH-quinone oxidoreductase chain F	Respiratory electron transport chain	nuoF
NaN	NaN	NaN	22.309	23.3438	5	5	5	10.7	10.7	10.7	76.614	1.924e-23	35887000	5	Q5FGW6	Q5FGW6	2095	LEADING_AUTO - DO NOT CHANGE!	2095	Q5FGW6	NADH-quinone oxidoreductase	Respiratory electron transport chain	nuoG
NaN	NaN	22.5872	25.8508	27.3474	16	16	16	38.9	38.9	38.9	57.577	3.2236e-81	563390000	77	Q5FGX2	Q5FGX2	2097	LEADING_AUTO - DO NOT CHANGE!	2097	Q5FGX2	Transcription termination/antitermination protein NusA	Transcription, Transcription antitermination, Transcription regulation, Transcription termination	nusA
NaN	NaN	NaN	21.6453	22.9336	2	2	2	14	14	14	20.582	1.8158e-14	25584000	5	Q5FFE4	Q5FFE4	1937	LEADING_AUTO - DO NOT CHANGE!	1937	Q5FFE4	Transcription termination/antitermination protein NusG	Transcription, Transcription antitermination, Transcription regulation, Transcription termination	nusG
NaN	NaN	21.9585	25.7518	28.0907	24	24	24	37.1	37.1	37.1	87.256	0	765280000	106	Q5FGI9	Q5FGI9	2049	LEADING_AUTO - DO NOT CHANGE!	2049	Q5FGI9	Outer membrane protein assembly factor BamA	Cell adhesion	omp1/bamA
23.0899	23.0887	23.5943	26.7321	28.8958	11	11	11	56	56	56	24.325	2.1545e-152	1655700000	96	Q5FFQ4	Q5FFQ4	1963	LEADING_AUTO - DO NOT CHANGE!	1963	Q5FFQ4	Peptidoglycan-associated lipoprotein	Cell cycle, Cell division	pal
NaN	NaN	NaN	20.7773	22.3824	2	2	2	8	8	8	32.65	2.0358e-07	18448000	4	Q5FGP7	Q5FGP7	2073	LEADING_AUTO - DO NOT CHANGE!	2073	Q5FGP7	Probable chromosome partitioning protein parB	Chromosome partition	parB
NaN	NaN	NaN	NaN	22.6386	3	3	3	10.8	10.8	10.8	56.508	4.7432e-28	13060000	3	Q5FGU9	Q5FGU9	2091	LEADING_AUTO - DO NOT CHANGE!	2091	Q5FGU9	Similar to human Propionyl-CoA carboxylase beta chain, mitochondrial	Metabolic intermediate metabolism	pccB
NaN	NaN	NaN	NaN	23.5194	6	6	6	29.2	29.2	29.2	36.727	2.5907e-61	53093000	7	Q5FGA5	Q5FGA5	2015	LEADING_AUTO - DO NOT CHANGE!	2015	Q5FGA5	Pyruvate dehydrogenase E1 component subunit alpha	Glycolysis	pdhA
NaN	NaN	NaN	22.3962	25.2144	8	8	8	31	31	31	36.37	8.166e-60	103670000	18	Q5FF96	Q5FF96	1921	LEADING_AUTO - DO NOT CHANGE!	1921	Q5FF96	Pyruvate dehydrogenase E1 component, beta subunit	Glycolysis	pdhB
NaN	NaN	NaN	22.9933	25.5813	8	8	8	29.6	29.6	29.6	44.749	2.1537e-133	128040000	22	Q5FF82	Q5FF82	1917	LEADING_AUTO - DO NOT CHANGE!	1917	Q5FF82	Acetyltransferase component of pyruvate dehydrogenase complex	Glycolysis	pdhC
NaN	NaN	24.8066	26.9384	28.878	19	19	19	54.4	54.4	54.4	54.435	1.5559e-210	1487200000	116	Q5FFZ5	Q5FFZ5	1995	LEADING_AUTO - DO NOT CHANGE!	1995	Q5FFZ5	Probable cytosol aminopeptidase	Degradation of proteins	pepA
NaN	NaN	NaN	21.2435	24.3513	4	4	4	15.4	15.4	15.4	43.776	3.8339e-17	70437000	11	Q5FF23	Q5FF23	1899	LEADING_AUTO - DO NOT CHANGE!	1899	Q5FF23	Phosphoglycerate kinase	Glycolysis	pgk
NaN	NaN	NaN	19.2602	22.9884	3	3	3	5.6	5.6	5.6	88.973	3.0488e-10	18606000	7	Q5FFS3	Q5FFS3	1970	LEADING_AUTO - DO NOT CHANGE!	1970	Q5FFS3	Phenylalanine--tRNA ligase beta subunit	Organic phosphonate catabolic process	pheT
NaN	NaN	NaN	21.8789	24.9648	8	8	8	28.6	28.6	28.6	52.345	3.2886e-69	85472000	15	Q5FHJ3	Q5FHJ3	2157	LEADING_AUTO - DO NOT CHANGE!	2157	Q5FHJ3	Putative regulatory component of sensory transduction system	Response regulator PleD	pleD; ERGA_CDS_03230
NaN	NaN	NaN	20.9631	22.7073	2	2	2	6.2	6.2	6.2	36.433	1.5416e-05	18224000	3	Q5FFT4	Q5FFT4	1971	LEADING_AUTO - DO NOT CHANGE!	1971	Q5FFT4	Phosphate acyltransferase	Lipid biosynthesis, Lipid metabolism, Phospholipid biosynthesis, Phospholipid metabolism	plsX
NaN	NaN	NaN	22.7812	24.5765	3	3	3	9.9	9.9	9.9	49.561	3.2657e-13	71903000	7	Q5FH32	Q5FH32	2116	LEADING_AUTO - DO NOT CHANGE!	2116	Q5FH32	PmbA protein homolog	Proteolysis	pmbA
NaN	NaN	22.9213	25.2324	27.3937	20	20	20	34.9	34.9	34.9	86.506	9.3175e-201	508910000	87	Q5FHK5	Q5FHK5	2161	LEADING_AUTO - DO NOT CHANGE!	2161	Q5FHK5	Polyribonucleotide nucleotidyltransferase	RNA processing	pnp
NaN	NaN	NaN	22.459	23.8875	3	3	3	30.3	30.3	30.3	21.437	9.2622e-145	53189000	8	Q5FGD4	Q5FGD4	2028	LEADING_AUTO - DO NOT CHANGE!	2028	Q5FGD4	Inorganic pyrophosphatase	Phosphate-containing compound metabolic process	ppa
NaN	NaN	NaN	22.967	25.3122	11	11	11	18.2	18.2	18.2	97.937	1.1537e-64	102080000	29	Q5FG04	Q5FG04	1999	LEADING_AUTO - DO NOT CHANGE!	1999	Q5FG04	Pyruvate,phosphate dikinase	Pyruvate metabolic process	ppdK
NaN	NaN	21.8093	25.7771	28.0744	27	27	27	54.6	54.6	54.6	71.75	9.4769e-200	819240000	112	Q5FHK9	Q5FHK9	2162	LEADING_AUTO - DO NOT CHANGE!	2162	Q5FHK9	Peptidylprolyl isomerase	Stress response	ppiD
NaN	NaN	NaN	NaN	22.4331	4	4	4	16.7	16.7	16.7	40.781	1.4611e-26	17439000	9	Q5FGZ2	Q5FGZ2	2103	LEADING_AUTO - DO NOT CHANGE!	2103	Q5FGZ2	Peptide chain release factor 1	Protein biosynthesis	prfA
NaN	NaN	NaN	NaN	23.6767	4	4	4	14.3	14.3	14.3	48.666	1.7856e-56	40715000	10	Q5FHL5	Q5FHL5	2167	LEADING_AUTO - DO NOT CHANGE!	2167	Q5FHL5	Proline--tRNA ligase	Protein biosynthesis	proS
NaN	NaN	NaN	NaN	22.0918	2	2	2	8.2	8.2	8.2	35.414	1.6895e-10	8993000	4	Q5FGE8	Q5FGE8	2036	LEADING_AUTO - DO NOT CHANGE!	2036	Q5FGE8	Ribose-phosphate pyrophosphokinase	Nucleotide biosynthesis	prs
NaN	NaN	20.5434	22.2699	24.0185	3	3	3	11	11	11	25.244	6.9258e-73	62599000	16	Q5FHJ9	Q5FHJ9	2159	LEADING_AUTO - DO NOT CHANGE!	2159	Q5FHJ9	Phosphatidylserine decarboxylase proenzyme	Lipid biosynthesis, Lipid metabolism, Phospholipid biosynthesis, Phospholipid metabolism	psd
NaN	NaN	NaN	22.4702	25.0526	9	9	9	26.5	26.5	26.5	47.998	4.0625e-30	95942000	17	Q5FFQ3	Q5FFQ3	1962	LEADING_AUTO - DO NOT CHANGE!	1962	Q5FFQ3	Adenylosuccinate synthetase	Purine biosynthesis	purA
NaN	NaN	NaN	NaN	22.8643	3	3	3	9.7	9.7	9.7	49.705	9.8294e-29	24830000	8	Q5FHC3	Q5FHC3	2138	LEADING_AUTO - DO NOT CHANGE!	2138	Q5FHC3	Adenylosuccinate lyase	Purine biosynthesis	purB
NaN	NaN	NaN	23.8226	25.9555	10	10	10	29.1	29.1	29.1	46.246	4.4363e-40	184830000	24	Q5FGC1	Q5FGC1	2021	LEADING_AUTO - DO NOT CHANGE!	2021	Q5FGC1	Phosphoribosylamine--glycine ligase	Purine biosynthesis	purD
NaN	NaN	21.9714	25.538	27.2678	14	14	14	40.9	40.9	40.9	55.836	1.2396e-166	479090000	56	Q5FGI6	Q5FGI6	2047	LEADING_AUTO - DO NOT CHANGE!	2047	Q5FGI6	Bifunctional purine biosynthesis protein PurH	Purine biosynthesis	purH
NaN	NaN	NaN	NaN	22.2637	2	2	2	7.5	7.5	7.5	40.494	6.9721e-05	10074000	2	Q5FGE4	Q5FGE4	2034	LEADING_AUTO - DO NOT CHANGE!	2034	Q5FGE4	N5-carboxyaminoimidazole ribonucleotide synthase	Purine biosynthesis	purK
NaN	NaN	NaN	NaN	22.3768	3	3	3	4.2	4.2	4.2	112.53	7.0601e-08	12022000	3	Q5FFY1	Q5FFY1	1988	LEADING_AUTO - DO NOT CHANGE!	1988	Q5FFY1	Phosphoribosylformylglycinamidine synthase subunit PurL	Purine biosynthesis	purL
NaN	NaN	NaN	NaN	21.7928	2	2	2	13.2	13.2	13.2	23.247	3.2908e-06	9235000	3	Q5FFZ6	Q5FFZ6	1996	LEADING_AUTO - DO NOT CHANGE!	1996	Q5FFZ6	Phosphoribosylglycinamide formyltransferase	Purine biosynthesis	purN
NaN	21.1252	22.759	26.126	27.7262	26	26	26	33.4	33.4	33.4	116.2	0	715890000	99	Q5FH19	Q5FH19	2111	LEADING_AUTO - DO NOT CHANGE!	2111	Q5FH19	Bifunctional protein PutA	Proline metabolism, Transcription, Transcription regulation	putA
NaN	NaN	NaN	22.8876	25.4785	6	6	6	37.4	37.4	37.4	22.343	1.9929e-28	117010000	16	Q5FGJ6	Q5FGJ6	2054	LEADING_AUTO - DO NOT CHANGE!	2054	Q5FGJ6	Orotate phosphoribosyltransferase	Pyrimidine biosynthesis	pyrE
NaN	NaN	NaN	21.2435	23.6493	4	4	4	14.4	14.4	14.4	61.26	1.4841e-20	37069000	5	Q5FFC3	Q5FFC3	1927	LEADING_AUTO - DO NOT CHANGE!	1927	Q5FFC3	CTP synthase	Pyrimidine biosynthesis	pyrG
NaN	NaN	NaN	NaN	24.6497	6	6	6	24.4	24.4	24.4	35.446	3.7108e-51	56373000	13	Q5FFW3	Q5FFW3	1982	LEADING_AUTO - DO NOT CHANGE!	1982	Q5FFW3	Quinone oxidoreductase	Cell redox homeostasis	qor
NaN	NaN	21.0506	24.6812	25.4027	8	8	8	32.2	32.2	32.2	38.67	9.9091e-49	207850000	28	Q5FGJ5	Q5FGJ5	2053	LEADING_AUTO - DO NOT CHANGE!	2053	Q5FGJ5	Protein RecA	DNA replication, repair, recombination and degradation	recA
NaN	NaN	21.7259	25.6707	26.3972	14	14	14	34.7	34.7	34.7	51.012	1.5048e-86	372320000	55	Q5FGA9;Q5FH66	Q5FGA9;Q5FH66	2017	Multi TR	2017	Q5FGA9	Transcription termination factor Rho	Transcription, Transcription regulation, Transcription termination	rho
NaN	NaN	NaN	21.1461	23.3832	4	4	4	23.2	23.2	23.2	22.942	6.005e-10	30335000	7	Q5FF68	Q5FF68	1913	LEADING_AUTO - DO NOT CHANGE!	1913	Q5FF68	3,4-dihydroxy-2-butanone 4-phosphate synthase	Riboflavin biosynthesis	ribB
NaN	NaN	NaN	20.9666	22.302	1	1	1	2	2	2	70.205	6.8748e-05	14588000	3	Q5FFM3	Q5FFM3	1956	LEADING_AUTO - DO NOT CHANGE!	1956	Q5FFM3	Ribonuclease E	rRNA processing, tRNA processing	rne
NaN	NaN	NaN	20.9185	23.1316	2	2	2	11.8	11.8	11.8	23.865	1.5109e-15	27626000	8	Q5FFE2	Q5FFE2	1935	LEADING_AUTO - DO NOT CHANGE!	1935	Q5FFE2	50S ribosomal protein L1	Translation	rplA
NaN	NaN	20.3929	23.1408	24.688	5	5	5	18.8	18.8	18.8	29.929	4.1362e-13	103860000	17	Q5FFU3	Q5FFU3	1975	LEADING_AUTO - DO NOT CHANGE!	1975	Q5FFU3	50S ribosomal protein L2	Translation	rplB
NaN	NaN	NaN	22.3218	24.0546	4	4	4	22.6	22.6	22.6	25.769	1.7911e-10	53889000	5	Q5FFU0	Q5FFU0	1973	LEADING_AUTO - DO NOT CHANGE!	1973	Q5FFU0	50S ribosomal protein L3	Translation	rplC
NaN	NaN	NaN	20.094	22.1843	2	2	2	12.7	12.7	12.7	23.28	7.7006e-07	12395000	3	Q5FFU1	Q5FFU1	1974	LEADING_AUTO - DO NOT CHANGE!	1974	Q5FFU1	50S ribosomal protein L4	Translation	rplD
NaN	NaN	NaN	NaN	23.9711	2	2	2	21.7	21.7	21.7	23.276	6.2985e-20	35241000	5	Q5FG29	Q5FG29	2003	LEADING_AUTO - DO NOT CHANGE!	2003	Q5FG29	50S ribosomal protein L9	Translation	rplI
NaN	NaN	NaN	NaN	21.8314	2	2	2	17.5	17.5	17.5	18.008	5.2711e-72	10139000	3	Q5FFE1	Q5FFE1	1934	LEADING_AUTO - DO NOT CHANGE!	1934	Q5FFE1	50S ribosomal protein L10	Translation	rplJ
NaN	NaN	NaN	21.4124	22.6072	1	1	1	16.2	16.2	16.2	14.797	4.5623e-28	18454000	5	Q5FFE0	Q5FFE0	1933	LEADING_AUTO - DO NOT CHANGE!	1933	Q5FFE0	50S ribosomal protein L7/L12	Translation	rplL
NaN	NaN	NaN	21.5747	22.1291	1	1	1	6.4	6.4	6.4	17.666	0.00081245	17568000	5	Q5FGD7	Q5FGD7	2030	LEADING_AUTO - DO NOT CHANGE!	2030	Q5FGD7	50S ribosomal protein L13	Translation	rplM
NaN	NaN	NaN	21.2686	23.7186	4	4	4	31.2	31.2	31.2	16.975	8.3413e-17	34297000	7	Q5FFR6	Q5FFR6	1966	LEADING_AUTO - DO NOT CHANGE!	1966	Q5FFR6	50S ribosomal protein L15	Translation	rplO
NaN	NaN	NaN	23.2736	24.337	3	3	3	18.3	18.3	18.3	23.004	7.8085e-12	71381000	11	Q5FFA2	Q5FFA2	1923	LEADING_AUTO - DO NOT CHANGE!	1923	Q5FFA2	50S ribosomal protein L25	Translation	rplY
NaN	NaN	24.2788	26.0633	27.8522	15	15	15	53.7	53.7	53.7	41.807	4.161e-258	862330000	92	Q5FFS1	Q5FFS1	1969	LEADING_AUTO - DO NOT CHANGE!	1969	Q5FFS1	DNA-directed RNA polymerase subunit alpha	Transcription	rpoA
NaN	NaN	22.7759	26.4104	28.3217	40	40	40	41.7	41.7	41.7	155.95	0	1030600000	165	Q5FFD9	Q5FFD9	1932	LEADING_AUTO - DO NOT CHANGE!	1932	Q5FFD9	DNA-directed RNA polymerase subunit beta	Transcription	rpoB
NaN	NaN	23.7953	26.5389	28.5702	41	41	41	37.6	37.6	37.6	157.17	0	1246800000	185	Q5FFD8	Q5FFD8	1931	LEADING_AUTO - DO NOT CHANGE!	1931	Q5FFD8	DNA-directed RNA polymerase subunit beta'	Transcription	rpoC
NaN	NaN	NaN	23.5587	26.9825	13	13	13	29.9	29.9	29.9	71.121	1.4432e-171	332740000	46	Q5FHI1	Q5FHI1	2154	LEADING_AUTO - DO NOT CHANGE!	2154	Q5FHI1	RNA polymerase sigma factor RpoD	Transcription	rpoD
NaN	NaN	NaN	25.0049	26.2478	13	13	13	31.9	31.9	31.9	63.703	5.2165e-108	281020000	45	Q5FFT5	Q5FFT5	1972	LEADING_AUTO - DO NOT CHANGE!	1972	Q5FFT5	30S ribosomal protein S1	Translation	rpsA
NaN	NaN	23.3655	25.5791	27.0771	9	9	9	43	43	43	32.248	8.3178e-44	492420000	53	Q5FGZ8	Q5FGZ8	2106	LEADING_AUTO - DO NOT CHANGE!	2106	Q5FGZ8	30S ribosomal protein S2	Translation	rpsB
NaN	NaN	NaN	21.0739	23.089	2	2	2	12.8	12.8	12.8	23.843	2.0784e-37	26384000	5	Q5FFU6	Q5FFU6	1976	LEADING_AUTO - DO NOT CHANGE!	1976	Q5FFU6	30S ribosomal protein S3	Translation	rpsC
20.3374	19.4379	NaN	21.4124	22.9028	2	2	2	13.4	13.4	13.4	23.14	3.6871e-30	39050000	14	Q5FH70	Q5FH70	2127	LEADING_AUTO - DO NOT CHANGE!	2127	Q5FH70	30S ribosomal protein S4	Translation	rpsD
NaN	NaN	NaN	21.7935	22.5419	1	1	1	8.1	8.1	8.1	18.365	4.3664e-06	19632000	1	Q5FFE8	Q5FFE8	1940	LEADING_AUTO - DO NOT CHANGE!	1940	Q5FFE8	30S ribosomal protein S7	Translation	rpsG
NaN	NaN	NaN	21.5244	22.1087	1	1	1	10.6	10.6	10.6	14.668	3.256e-08	16737000	3	Q5FFV4	Q5FFV4	1977	LEADING_AUTO - DO NOT CHANGE!	1977	Q5FFV4	30S ribosomal protein S8	Translation	rpsH
NaN	NaN	17.3945	22.3843	24.1111	4	4	4	40.5	40.5	40.5	16.637	1.4786e-29	60726000	26	Q5FGD6	Q5FGD6	2029	LEADING_AUTO - DO NOT CHANGE!	2029	Q5FGD6	30S ribosomal protein S9	Translation	rpsI
NaN	NaN	NaN	20.8711	22.0341	2	2	2	22	22	22	13.484	1.8893e-15	16198000	6	Q5FFS0	Q5FFS0	1968	LEADING_AUTO - DO NOT CHANGE!	1968	Q5FFS0	30S ribosomal protein S11	Translation	rpsK
NaN	NaN	NaN	22.2185	23.5279	3	3	3	26.8	26.8	26.8	14.029	2.5629e-07	44963000	9	Q5FFR9	Q5FFR9	1967	LEADING_AUTO - DO NOT CHANGE!	1967	Q5FFR9	30S ribosomal protein S13	Translation	rpsM
NaN	NaN	NaN	22.1768	25.7428	5	5	5	42.6	42.6	42.6	23.562	9.7561e-47	150770000	25	Q5FH51	Q5FH51	2120	LEADING_AUTO - DO NOT CHANGE!	2120	Q5FH51	SCO2 like-protein	Cell redox homeostasis	sco2
NaN	NaN	NaN	21.5826	23.7418	5	5	5	13.9	13.9	13.9	65.484	2.2206e-47	39914000	8	Q5FG33	Q5FG33	2005	LEADING_AUTO - DO NOT CHANGE!	2005	Q5FG33	Succinate dehydrogenase flavoprotein subunit	Electron transport, Transport, Tricarboxylic acid cycle	sdhA
NaN	NaN	NaN	18.7046	20.3733	3	2	2	12.9	8.3	8.3	30.38	2.3221e-07	3593800	3	Q5FG34	Q5FG34	2006	LEADING_AUTO - DO NOT CHANGE!	2006	Q5FG34	Succinate dehydrogenase iron-sulfur subunit	Electron transport, Transport, Tricarboxylic acid cycle	sdhB
NaN	NaN	NaN	24.1231	26.3685	17	17	17	27.6	27.6	27.6	99.89	1.2736e-131	241280000	55	Q5FGQ3	Q5FGQ3	2075	LEADING_AUTO - DO NOT CHANGE!	2075	Q5FGQ3	Protein translocase subunit SecA	Protein transport, Translocation, Transport	secA
NaN	NaN	NaN	23.3778	24.6952	7	7	7	65.5	65.5	65.5	19.377	9.0403e-125	107000000	25	Q5FG94	Q5FG94	2012	LEADING_AUTO - DO NOT CHANGE!	2012	Q5FG94	Protein-export protein SecB	Protein transport, Translocation, Transport	secB
NaN	NaN	NaN	20.7702	22.3128	1	1	1	6.1	6.1	6.1	48.608	2.5448e-05	14849000	9	Q5FGY8	Q5FGY8	2102	LEADING_AUTO - DO NOT CHANGE!	2102	Q5FGY8	Serine--tRNA ligase	Protein biosynthesis	serS
NaN	NaN	NaN	20.6896	22.0399	2	2	2	9	9	9	24.233	3.6876e-07	15404000	4	Q5FFK6	Q5FFK6	1953	LEADING_AUTO - DO NOT CHANGE!	1953	Q5FFK6	Superoxide dismutase	Response to oxidative stress	sodB
NaN	NaN	NaN	NaN	23.9219	2	2	2	7.3	7.3	7.3	38.558	3.0967e-06	35583000	6	Q5FH52	Q5FH52	2121	LEADING_AUTO - DO NOT CHANGE!	2121	Q5FH52	Uncharacterized protein	ABC Transporter	sphX
NaN	NaN	NaN	22.7634	23.0867	2	2	2	12.8	12.8	12.8	32.292	6.1348e-65	45696000	5	Q5FFX6	Q5FFX6	1985	LEADING_AUTO - DO NOT CHANGE!	1985	Q5FFX6	Putative Protease IV	Proteolysis	sppA
NaN	NaN	NaN	NaN	21.47	1	1	1	11.3	11.3	11.3	20.072	4.8176e-39	10515000	7	Q5FHD4	Q5FHD4	2143	LEADING_AUTO - DO NOT CHANGE!	2143	Q5FHD4	Single-stranded DNA-binding protein	DNA replication, repair, recombination and degradation; Homologous recombination	ssb
NaN	18.6074	21.4563	25.0869	27.4881	19	19	19	29.4	29.4	29.4	103.25	1.7366e-220	520040000	72	Q5FHF3	Q5FHF3	2147	LEADING_AUTO - DO NOT CHANGE!	2147	Q5FHF3	2-oxoglutarate dehydrogenase E1 component	Glycolysis	sucA
NaN	NaN	22.1625	25.0527	27.6375	15	15	15	55	55	55	44.398	1.5579e-174	574150000	74	Q5FGH6	Q5FGH6	2046	LEADING_AUTO - DO NOT CHANGE!	2046	Q5FGH6	Dihydrolipoyllysine-residue succinyltransferase component of 2-oxoglutarate dehydrogenase complex	Tricarboxylic acid cycle	sucB
NaN	NaN	NaN	24.7133	26.8209	10	10	10	40.7	40.7	40.7	42.159	1.5923e-50	383320000	31	Q5FH54	Q5FH54	2122	LEADING_AUTO - DO NOT CHANGE!	2122	Q5FH54	Succinyl-CoA ligase [ADP-forming] subunit beta	Tricarboxylic acid cycle	sucC
NaN	NaN	NaN	23.2367	25.2926	5	5	5	25.1	25.1	25.1	30.67	3.9636e-40	119540000	18	Q5FH55	Q5FH55	2123	LEADING_AUTO - DO NOT CHANGE!	2123	Q5FH55	Succinyl-CoA ligase [ADP-forming] subunit alpha	Tricarboxylic acid cycle	sucD
NaN	NaN	NaN	NaN	21.7124	2	2	2	13.2	13.2	13.2	24.467	2.6275e-08	6877600	2	Q5FGY5	Q5FGY5	2101	LEADING_AUTO - DO NOT CHANGE!	2101	Q5FGY5	Transaldolase	Pentose shunt	tal
NaN	NaN	NaN	21.6859	23.8603	7	7	7	14.4	14.4	14.4	73.105	6.9972e-156	42623000	17	Q5FGP1	Q5FGP1	2072	LEADING_AUTO - DO NOT CHANGE!	2072	Q5FGP1	Threonine--tRNA ligase	Protein biosynthesis	thrS
NaN	NaN	21.2766	22.8533	25.4002	7	7	7	28.3	28.3	28.3	34.761	7.4099e-97	164710000	27	Q5FG35	Q5FG35	2007	LEADING_AUTO - DO NOT CHANGE!	2007	Q5FG35	Thymidylate synthase ThyX	Nucleotide biosynthesis	thyX
NaN	NaN	22.616	25.9173	27.6107	20	20	20	44.6	44.6	44.6	50.681	0	2705800000	90	Q5FFG8	Q5FFG8	1947	LEADING_AUTO - DO NOT CHANGE!	1947	Q5FFG8	Trigger factor	Cell cycle, Cell division	tig
NaN	NaN	NaN	20.8723	23.5665	5	5	5	9.5	9.5	9.5	74.167	1.8261e-14	31384000	11	Q5FFQ6	Q5FFQ6	1965	LEADING_AUTO - DO NOT CHANGE!	1965	Q5FFQ6	Transketolase	Pentose shunt	tktA
NaN	NaN	NaN	21.1498	23.9493	5	5	5	12.8	12.8	12.8	51.097	2.8618e-13	44759000	9	Q5FF94	Q5FF94	1920	LEADING_AUTO - DO NOT CHANGE!	1920	Q5FF94	TldD protein homolog	Proteolysis	tldD
NaN	NaN	NaN	23.755	25.6478	13	13	13	22.8	22.8	22.8	82.827	2.9669e-75	210030000	27	Q5FFB9	Q5FFB9	1926	LEADING_AUTO - DO NOT CHANGE!	1926	Q5FFB9	NADP-dependent malic enzyme	Malate metabolic process	tme
NaN	NaN	NaN	22.6727	25.1912	8	8	8	31.6	31.6	31.6	46.047	1.4368e-69	106270000	17	Q5FGD8	Q5FGD8	2031	LEADING_AUTO - DO NOT CHANGE!	2031	Q5FGD8	Outer membrane protein tolC	Transport	tolC
NaN	NaN	NaN	NaN	22.8627	3	3	3	4.8	4.8	4.8	92.517	6.655e-12	15382000	6	Q5FHL9	Q5FHL9	2168	LEADING_AUTO - DO NOT CHANGE!	2168	Q5FHL9	DNA topoisomerase 1	DNA topological change	topA
NaN	NaN	NaN	23.7324	25.7011	5	5	5	30.2	30.2	30.2	29.512	1.9032e-30	174120000	16	Q5FGA4	Q5FGA4	2014	LEADING_AUTO - DO NOT CHANGE!	2014	Q5FGA4	Probable conjugal transfer protein TRBG	Transport/virulence	trbG/virB10
NaN	NaN	NaN	23.4892	26.5583	7	7	7	28.8	28.8	28.8	30.993	1.0755e-30	237090000	18	Q5FF30	Q5FF30	1902	LEADING_AUTO - DO NOT CHANGE!	1902	Q5FF30	Probable conjugal transfer protein trbG	Transport/virulence	trbG/virB9
NaN	NaN	23.9101	25.7558	28.0072	9	9	9	36.5	36.5	36.5	38.193	4.4145e-126	827700000	96	Q5FFC7	Q5FFC7	1929	LEADING_AUTO - DO NOT CHANGE!	1929	Q5FFC7	Tryptophan--tRNA ligase	Protein biosynthesis	trpS
NaN	NaN	NaN	21.1131	22.8152	2	2	2	8.8	8.8	8.8	34.207	5.4074e-19	22550000	4	Q5FHL2	Q5FHL2	2165	LEADING_AUTO - DO NOT CHANGE!	2165	Q5FHL2	Thioredoxin reductase	Cell redox homeostasis	trxB
NaN	NaN	21.4199	25.4568	27.8524	10	10	10	62.9	62.9	62.9	23.348	4.2655e-98	677760000	65	Q5FHL1	Q5FHL1	2164	LEADING_AUTO - DO NOT CHANGE!	2164	Q5FHL1	Probable peroxiredoxin (26 kDa antigen)	Cell redox homeostasis	tsaA
NaN	NaN	NaN	21.9484	24.3251	5	5	5	26.4	26.4	26.4	32.008	2.416e-15	62618000	12	Q5FGZ9	Q5FGZ9	2107	LEADING_AUTO - DO NOT CHANGE!	2107	Q5FGZ9	Elongation factor Ts	Protein biosynthesis	tsf
22.4841	23.9836	26.9201	28.8855	30.6603	18	18	18	60	60	60	43.281	0	5761700000	247	Q5FFE6	Q5FFE6	1938	LEADING_AUTO - DO NOT CHANGE!	1938	Q5FFE6	Elongation factor Tu	Protein biosynthesis	tuf1
NaN	NaN	NaN	23.7643	25.9792	12	12	12	24.5	24.5	24.5	70.038	4.4025e-49	173290000	30	Q5FHN3	Q5FHN3	2172	LEADING_AUTO - DO NOT CHANGE!	2172	Q5FHN3	GTP-binding protein TypA/BipA homolog	GTP binding	typA
NaN	NaN	NaN	18.7892	22.2901	3	3	3	5.1	5.1	5.1	107.18	5.803e-11	12911000	10	Q5FHI0	Q5FHI0	2153	LEADING_AUTO - DO NOT CHANGE!	2153	Q5FHI0	UvrABC system protein A	DNA replication, repair, recombination and degradation; Nucleotide excision repair	uvrA
NaN	NaN	NaN	NaN	22.784	3	3	3	6.4	6.4	6.4	94.149	4.6368e-21	18727000	7	Q5FF72	Q5FF72	1914	LEADING_AUTO - DO NOT CHANGE!	1914	Q5FF72	Valine--tRNA ligase	Protein biosynthesis	valS
NaN	NaN	NaN	24.944	27.9747	15	15	15	50.9	50.9	50.9	48.474	5.3543e-132	669490000	78	Q5FF31	Q5FF31	1903	LEADING_AUTO - DO NOT CHANGE!	1903	Q5FF31	VirB10 protein	Transport/virulence	virB10
NaN	NaN	NaN	21.1034	25.2587	7	7	7	31.3	31.3	31.3	36.859	1.0824e-86	92692000	18	Q5FF32	Q5FF32	1904	LEADING_AUTO - DO NOT CHANGE!	1904	Q5FF32	VirB11 protein	Transport/virulence	virB11
NaN	NaN	NaN	20.7982	24.2905	7	7	7	12.1	12.1	12.1	90.864	4.598e-28	48828000	11	Q5FFK8	Q5FFK8	1954	LEADING_AUTO - DO NOT CHANGE!	1954	Q5FFK8	VIRB4 protein	Transport/virulence	virB4
NaN	NaN	NaN	NaN	25.7725	9	9	9	16.8	16.8	16.8	93.464	4.7615e-63	161930000	18	Q5FF33	Q5FF33	1905	LEADING_AUTO - DO NOT CHANGE!	1905	Q5FF33	Putative virD4 protein	Transport/virulence	virD4
NaN	NaN	NaN	21.1532	23.4685	5	5	5	20.1	20.1	20.1	40.129	4.1285e-18	31419000	7	Q5FF93	Q5FF93	1919	LEADING_AUTO - DO NOT CHANGE!	1919	Q5FF93	Ribosome-binding ATPase YchF	Response to oxidative stress	ychF
NaN	NaN	NaN	NaN	23.1342	2	2	2	4.2	4.2	4.2	66.573	8.0953e-05	20936000	4	Q5FHK2	Q5FHK2	2160	LEADING_AUTO - DO NOT CHANGE!	2160	Q5FHK2	Membrane protein insertase YidC	Transport, Protein transport	yidC
